# Supplementary material for: Identifying hidden coalitions in the US House of Representatives by optimally partitioning signed networks based on generalized balance
Source: Sci Rep. 2021 Oct 7;11:19939. doi: 10.1038/s41598-021-98139-w (PMC8497621; doi:10.1038/s41598-021-98139-w)
Supplement: Supplementary file 2 — Supplementary Dataset. [file 41598_2021_98139_MOESM2_ESM.csv]

session	name	2-partition	3-partition	4-partition	5-partition	6-partition	7-partition
97	Akaka, D.	0	0	0	0	5	5
97	Breaux, J.	1	1	0	3	1	1
97	Craig, L.	1	1	0	1	0	0
97	Daschle, T.	0	0	1	0	5	5
97	Dorgan, B.	0	0	1	0	5	5
97	Gregg, J.	1	1	0	3	1	1
97	Harkin, T.	0	0	1	0	5	5
97	Jeffords, J.	0	1	0	0	5	5
97	Lott, T.	1	1	0	3	1	1
97	Mikulski, B.	0	0	1	0	5	5
97	Nelson, B.	0	0	0	1	2	0
97	Roberts, P.	1	1	0	3	1	1
97	Schumer, C.	0	0	1	0	2	6
97	Shelby, R.	1	1	0	3	1	1
97	Snowe, O.	1	1	0	3	1	1
97	Wyden, R.	0	0	1	0	5	5
97	Gramm, P.	1	1	0	3	0	4
97	Bereuter, D.	1	1	0	3	3	2
97	Conyers, J.	0	0	1	0	5	5
97	Crane, P.	1	2	3	4	3	0
97	Dicks, N.	0	0	0	0	5	5
97	Dingell, J.	0	1	0	1	4	2
97	Dreier, D.	1	1	0	3	1	1
97	Frank, B.	0	0	1	0	5	5
97	Frost, J.	0	0	1	0	5	5
97	Gephardt, R.	0	0	1	3	2	1
97	Hall, R.	1	1	0	3	1	4
97	Hoyer, S.	0	0	1	0	5	5
97	Hunter, D.	1	1	2	1	0	1
97	Hyde, H.	1	1	0	3	1	1
97	Kildee, D.	0	0	1	0	5	5
97	Lantos, T.	0	0	1	0	5	5
97	Leach, J.	0	0	0	3	5	1
97	Lewis, J.	1	1	0	3	1	1
97	Markey, E.	0	0	1	0	5	5
97	Matsui, R.	0	0	1	0	5	5
97	Miller, G.	0	0	1	0	5	5
97	Murtha, J.	1	0	0	3	1	5
97	Oberstar, J.	0	0	1	0	5	5
97	Obey, D.	0	0	0	0	5	6
97	Oxley, M.	1	1	0	3	1	1
97	Paul, R.	1	1	0	3	0	4
97	Petri, T.	1	1	0	3	0	4
97	Rahall, N.	0	1	0	3	5	5
97	Rangel, C.	0	0	1	0	5	5
97	Regula, R.	1	1	0	1	4	5
97	Rogers, H.	1	1	0	3	1	1
97	Sabo, M.	0	0	1	0	5	5
97	Sensenbrenner, F.	1	2	3	4	3	4
97	Shaw, E.	1	1	0	3	1	1
97	Shuster, E.	1	1	3	1	0	4
97	Skelton, I.	1	1	0	3	1	1
97	Smith, C.	1	1	0	3	1	1
97	Stark, F.	0	0	1	0	5	5
97	Stenholm, C.	1	1	0	3	1	1
97	Tauzin, W.	1	1	0	3	1	1
97	Thomas, W.	1	1	0	3	1	1
97	Waxman, H.	0	0	1	0	5	5
97	Wolf, F.	1	1	0	3	1	1
97	Young, C.	1	1	0	1	3	0
97	Young, D.	1	1	0	3	3	1
97	Stump, R.	1	1	0	1	0	1
97	Bonior, D.	0	0	1	0	5	5
97	Roukema, M.	1	0	0	0	5	4
97	Skeen, J.	1	1	0	3	1	1
97	Gilman, B.	1	1	0	3	1	1
97	LaFalce, J.	0	0	1	0	1	5
97	Hall, T.	0	0	0	0	2	0
97	Watkins, W.	1	1	0	1	0	4
97	Coyne, W.	0	0	1	0	5	5
97	Hansen, J.	1	1	0	3	1	1
97	Archer, B.	1	1	0	3	1	1
97	Bliley, T.	1	1	0	3	3	1
97	Brown, G.	0	0	1	0	5	5
97	Dixon, J.	0	0	1	0	5	5
97	Gejdenson, S.	0	0	1	0	5	5
97	Goodling, W.	1	1	0	3	3	1
97	Martínez, M.	0	0	0	3	5	2
97	McCollum, B.	1	1	0	3	1	1
97	Moakley, J.	0	0	1	0	5	5
97	Porter, J.	1	1	0	3	1	1
97	Spence, F.	1	1	0	3	1	1
97	Vento, B.	0	0	1	0	5	5
97	Lungren, D.	1	1	0	3	1	1
97	Addabbo, J.	0	0	1	0	5	5
97	Albosta, D.	0	1	0	0	2	6
97	Alexander, W.	1	1	0	3	1	1
97	Anderson, G.	0	1	0	3	1	3
97	Andrews, I.	0	1	0	3	1	1
97	Annunzio, F.	1	1	0	3	1	1
97	Anthony, B.	1	1	0	3	0	1
97	Applegate, D.	1	1	0	3	0	0
97	Ashbrook, J.	0	0	0	0	0	3
97	Ashbrook, J.	1	2	2	1	3	2
97	Aspin, L.	0	0	0	0	5	5
97	Atkinson, E.	1	1	0	1	3	1
97	AuCoin, L.	0	0	1	0	5	0
97	Badham, R.	1	1	0	3	1	1
97	Bafalis, L.	1	1	0	3	3	1
97	Bailey, D.	1	1	0	3	1	1
97	Bailey, R.	1	1	0	3	1	1
97	Barnard, D.	1	1	0	3	1	1
97	Barnes, M.	0	0	1	0	5	5
97	Beard, R.	1	1	0	3	1	1
97	Bedell, B.	0	0	1	0	5	5
97	Beilenson, A.	0	0	1	0	2	5
97	Benedict, C.	1	1	0	3	1	1
97	Benjamin, A.	0	0	3	3	5	5
97	Bennett, C.	1	1	0	3	1	1
97	Bethune, E.	1	1	0	3	1	1
97	Bevill, T.	1	1	0	3	1	1
97	Biaggi, M.	0	0	1	2	2	5
97	Bingham, J.	0	0	1	0	5	5
97	Blanchard, J.	0	0	0	0	0	6
97	Boggs, C.	0	0	0	0	0	0
97	Boland, E.	0	0	1	0	5	5
97	Bolling, R.	0	0	0	0	0	0
97	Boner, W.	0	1	0	3	1	1
97	Bonker, D.	0	0	1	0	5	5
97	Bowen, D.	1	1	0	3	1	1
97	Brinkley, J.	1	1	0	1	4	1
97	Brodhead, W.	0	0	1	0	5	5
97	Brooks, J.	1	1	0	3	0	3
97	Broomfield, W.	1	1	0	3	0	1
97	Brown, C.	1	1	0	1	0	0
97	Brown, G.	1	1	0	3	1	1
97	Broyhill, J.	1	1	0	1	3	1
97	Burgener, C.	1	1	0	3	1	1
97	Burton, J.	0	0	1	0	5	5
97	Burton, P.	0	0	1	2	2	3
97	Butler, M.	1	1	0	1	4	1
97	Byron, B.	1	2	0	1	0	2
97	Campbell, C.	1	1	0	3	1	1
97	Carman, G.	1	1	0	3	1	1
97	Carney, W.	1	1	0	3	1	1
97	Chappell, W.	1	1	0	3	3	0
97	Chappie, E.	1	1	0	3	1	1
97	Cheney, R.	1	1	0	1	0	0
97	Chisholm, S.	0	0	1	0	5	5
97	Clausen, D.	1	1	0	1	4	1
97	Clay, W.	0	0	1	0	5	5
97	Clinger, W.	1	0	0	3	3	5
97	Coats, D.	1	1	0	3	1	1
97	Coelho, A.	0	0	1	0	5	5
97	Coleman, E.	1	1	0	1	0	4
97	Collins, C.	0	0	1	0	5	5
97	Collins, J.	1	2	3	4	3	4
97	Conable, B.	1	1	0	1	3	2
97	Conte, S.	0	0	1	0	5	5
97	Corcoran, T.	1	1	0	3	1	1
97	Corrada-del Río, B.	0	0	1	0	5	5
97	Cotter, W.	0	0	2	0	4	0
97	Coughlin, R.	0	0	0	0	0	0
97	Courter, J.	1	1	0	3	1	1
97	Coyne, J.	1	1	0	4	0	5
97	Crane, D.	1	1	0	3	1	1
97	Crockett, G.	0	0	1	0	5	5
97	D'Amours, N.	0	1	0	3	0	5
97	Daniel, R.	1	1	0	3	1	1
97	Daniel, W.	1	1	0	3	1	1
97	Danielson, G.	0	2	2	2	2	3
97	Dannemeyer, W.	1	1	0	3	1	1
97	Daub, H.	1	1	0	3	1	1
97	Davis, R.	1	1	0	3	0	4
97	de la Garza, E.	1	1	0	2	2	0
97	de Lugo, R.	0	0	1	0	5	5
97	Deckard, H.	1	1	0	3	1	1
97	Dellums, R.	0	0	1	0	5	5
97	DeNardis, L.	0	0	1	0	5	5
97	Derrick, B.	1	1	0	3	3	4
97	Derwinski, E.	1	1	0	1	3	4
97	Dickinson, W.	1	1	0	1	3	4
97	Donnelly, B.	0	0	0	0	1	5
97	Dornan, R.	1	1	3	1	3	4
97	Dougherty, C.	1	1	0	3	1	1
97	Dowdy, C.	0	1	0	3	2	5
97	Downey, T.	0	0	1	0	5	5
97	Duncan, J.	1	1	0	3	0	4
97	Dunn, J.	1	1	0	3	1	1
97	Dwyer, B.	0	0	1	0	5	5
97	Dymally, M.	0	0	1	0	5	5
97	Dyson, R.	1	1	0	3	1	1
97	Early, J.	1	0	0	0	0	5
97	Eckart, D.	0	0	1	0	5	6
97	Edgar, R.	0	0	1	0	5	5
97	Edwards, M.	1	1	0	3	1	1
97	Edwards, W.	0	0	1	0	5	5
97	Edwards, W.	1	1	0	3	0	4
97	Emerson, N.	1	1	0	3	1	1
97	Emery, D.	1	1	0	3	1	1
97	English, G.	1	1	0	3	0	0
97	Erdahl, A.	0	0	0	3	5	5
97	Erlenborn, J.	1	2	3	1	0	0
97	Ertel, A.	0	0	1	0	5	5
97	Evans, B.	1	1	0	3	0	1
97	Evans, D.	0	1	0	0	5	4
97	Evans, T.	1	1	0	4	0	2
97	Evans, T.	1	1	0	3	3	1
97	Fary, J.	0	0	0	0	5	5
97	Fascell, D.	0	0	0	3	2	5
97	Fauntroy, W.	0	0	1	0	5	5
97	Fazio, V.	0	0	1	0	5	5
97	Fenwick, M.	0	0	0	0	5	1
97	Ferraro, G.	0	0	1	0	2	5
97	Fiedler, B.	1	1	0	3	1	1
97	Fields, J.	1	1	0	1	4	4
97	Findley, P.	1	1	0	3	0	4
97	Fish, H.	0	1	0	3	1	1
97	Fithian, F.	0	0	0	3	0	5
97	Flippo, R.	0	1	0	3	1	1
97	Florio, J.	0	1	0	3	1	5
97	Foglietta, T.	0	0	1	0	5	5
97	Foley, T.	0	1	0	3	1	1
97	Ford, H.	0	0	1	0	5	5
97	Ford, W.	0	0	1	0	5	5
97	Forsythe, E.	1	1	0	3	1	1
97	Fountain, L.	1	1	0	3	1	1
97	Fowler, W.	1	0	0	0	0	5
97	Frenzel, W.	1	1	0	3	3	1
97	Fuqua, D.	1	1	0	3	1	1
97	Garcia, R.	0	0	1	0	5	5
97	Gaydos, J.	0	0	0	0	3	0
97	Gibbons, S.	1	2	2	3	1	0
97	Gingrich, N.	1	1	0	3	1	1
97	Ginn, R.	1	1	0	3	1	1
97	Glickman, D.	0	0	3	0	0	6
97	Goldwater, B.	1	1	0	3	1	1
97	González, H.	0	1	2	2	2	3
97	Gore, A.	0	0	0	3	5	6
97	Gradison, W.	1	1	0	1	3	4
97	Gray, W.	0	0	1	0	5	5
97	Green, S.	0	0	0	3	5	1
97	Grisham, W.	1	1	0	3	1	1
97	Guarini, F.	0	0	1	0	5	5
97	Gunderson, S.	1	1	0	3	1	1
97	Guyer, T.	1	2	3	4	0	4
97	Hagedorn, T.	1	1	0	3	3	1
97	Hall, K.	0	2	0	0	0	0
97	Hall, S.	1	1	0	3	0	1
97	Hamilton, L.	0	0	0	0	5	6
97	Hammerschmidt, J.	1	1	0	1	3	2
97	Hance, K.	1	1	0	3	1	1
97	Hansen, G.	1	1	0	1	4	2
97	Hartnett, T.	1	1	0	3	1	1
97	Hatcher, C.	1	1	0	3	1	1
97	Hawkins, A.	0	0	1	0	5	5
97	Heckler, M.	0	0	0	3	2	1
97	Hefner, W.	1	1	0	3	1	1
97	Heftel, C.	0	0	1	3	1	6
97	Hendon, W.	1	1	0	1	0	4
97	Hertel, D.	0	0	1	0	5	5
97	Hightower, J.	1	1	0	3	1	1
97	Hiler, J.	1	1	0	3	1	1
97	Hillis, E.	1	2	3	1	0	1
97	Hinson, J.	1	2	3	4	0	0
97	Holland, K.	1	1	0	3	3	2
97	Hollenbeck, H.	0	0	0	0	0	3
97	Holt, M.	1	1	0	3	1	1
97	Hopkins, L.	1	1	0	3	1	1
97	Horton, F.	1	1	0	3	1	1
97	Howard, J.	0	0	0	0	5	5
97	Hubbard, C.	1	1	0	1	0	2
97	Huckaby, T.	1	1	0	3	3	1
97	Hughes, W.	0	1	0	3	1	1
97	Hutto, E.	1	1	0	3	1	1
97	Ireland, A.	1	1	0	3	3	4
97	Jacobs, A.	0	1	0	3	1	1
97	Jeffries, J.	1	1	3	1	0	0
97	Jenkins, E.	1	1	0	3	1	1
97	Johnston, W.	1	1	0	3	1	1
97	Jones, E.	1	1	0	3	1	1
97	Jones, J.	1	1	0	3	5	5
97	Jones, W.	1	1	0	3	1	1
97	Kastenmeier, R.	0	0	1	0	2	5
97	Kazen, A.	1	1	0	3	1	1
97	Kemp, J.	1	1	0	3	1	1
97	Kennelly, B.	0	0	1	0	5	5
97	Kindness, T.	1	1	3	1	4	4
97	Kogovsek, R.	0	0	1	0	5	5
97	Kramer, K.	1	1	0	3	1	1
97	Lagomarsino, R.	1	1	0	3	1	1
97	Latta, D.	1	1	0	1	0	4
97	Leath, J.	1	1	0	1	0	0
97	LeBoutillier, J.	1	1	0	3	1	1
97	Lederer, R.	0	0	0	0	0	0
97	Lee, G.	1	1	0	3	1	1
97	Lehman, W.	0	0	1	0	5	5
97	Leland, G.	0	0	1	0	5	5
97	Lent, N.	1	1	0	1	0	0
97	Levitas, E.	1	2	0	1	0	4
97	Livingston, R.	1	1	0	3	1	1
97	Lloyd, M.	1	1	0	3	3	4
97	Loeffler, T.	1	1	0	3	1	1
97	Long, C.	0	0	0	0	5	5
97	Long, G.	0	0	0	0	0	0
97	Lowery, W.	1	1	0	3	1	1
97	Lowry, M.	0	0	1	0	5	5
97	Luján, M.	1	1	0	1	3	4
97	Luken, T.	1	0	0	0	3	4
97	Lundine, S.	0	0	1	0	5	5
97	Madigan, E.	1	1	0	1	4	0
97	Marks, M.	0	0	0	0	0	0
97	Marlenee, R.	1	2	3	4	3	0
97	Marriott, D.	1	1	0	3	1	1
97	Martin, D.	1	1	0	3	1	1
97	Martin, J.	1	1	0	3	1	1
97	Martin, L.	1	1	0	3	1	1
97	Mattox, J.	0	0	0	0	0	0
97	Mavroules, N.	0	0	1	0	5	5
97	Mazzoli, R.	1	0	0	0	5	5
97	McClory, R.	1	2	2	1	1	4
97	McCloskey, P.	0	1	0	0	5	1
97	McCurdy, D.	1	1	0	0	5	0
97	McDade, J.	1	1	0	3	1	1
97	McDonald, L.	1	1	0	1	3	4
97	McEwen, B.	1	1	0	3	1	1
97	McGrath, R.	1	1	0	3	1	1
97	McHugh, M.	0	0	0	3	5	1
97	McKinney, S.	0	0	3	4	5	5
97	Mica, D.	0	1	0	3	1	5
97	Michel, R.	1	2	2	1	4	2
97	Miller, C.	1	1	0	1	0	0
97	Mineta, N.	0	0	1	0	5	5
97	Minish, J.	0	0	1	0	5	5
97	Mitchell, D.	1	1	0	3	1	1
97	Mitchell, P.	0	0	1	0	5	5
97	Moffett, A.	0	0	1	0	5	5
97	Molinari, G.	1	1	0	3	1	1
97	Mollohan, R.	0	1	0	3	5	5
97	Montgomery, G.	1	1	0	3	1	1
97	Moore, W.	1	1	0	3	1	1
97	Moorhead, C.	1	1	0	3	1	1
97	Morrison, S.	1	1	0	3	1	1
97	Mottl, R.	0	0	1	0	5	6
97	Murphy, A.	0	0	1	0	5	5
97	Myers, J.	1	1	0	3	1	1
97	Napier, J.	1	1	0	3	1	1
97	Natcher, W.	0	0	0	0	0	0
97	Neal, S.	0	0	1	0	5	1
97	Nelligan, J.	1	1	0	3	1	1
97	Nichols, W.	1	1	0	3	1	1
97	Nowak, H.	0	0	1	0	3	4
97	O'Brien, G.	1	1	0	3	1	1
97	Oakar, M.	0	0	1	0	5	5
97	Ottinger, R.	0	0	1	0	5	5
97	Panetta, L.	0	0	1	0	5	5
97	Parris, S.	1	1	0	3	1	1
97	Pashayan, C.	1	1	0	3	1	1
97	Patman, W.	1	1	0	3	3	1
97	Patterson, J.	0	0	1	3	5	5
97	Pease, D.	0	0	1	0	5	6
97	Pepper, C.	0	0	1	0	5	5
97	Perkins, C.	0	1	0	3	2	1
97	Peyser, P.	0	0	1	0	5	5
97	Pickle, J.	1	1	0	3	0	4
97	Price, C.	1	1	0	3	0	0
97	Pritchard, J.	1	1	0	0	5	0
97	Pursell, C.	1	1	0	3	1	1
97	Quillen, J.	1	1	0	3	4	1
97	Railsback, T.	1	1	0	1	4	4
97	Ratchford, W.	0	0	1	0	5	5
97	Reuss, H.	0	0	1	0	5	5
97	Rhodes, J.	1	2	2	1	4	6
97	Richmond, F.	0	0	1	0	5	5
97	Rinaldo, M.	0	0	0	3	1	5
97	Ritter, D.	1	1	0	4	4	6
97	Roberts, C.	1	1	0	3	1	1
97	Robinson, J.	1	1	0	3	1	1
97	Rodino, P.	0	0	1	0	5	5
97	Roe, R.	0	0	1	0	5	5
97	Roemer, C.	1	1	0	3	4	1
97	Rose, C.	1	1	3	3	0	0
97	Rosenthal, B.	0	0	1	0	5	5
97	Rostenkowski, D.	0	2	2	1	4	0
97	Roth, T.	1	1	0	1	0	1
97	Rousselot, J.	1	1	0	3	0	0
97	Roybal, E.	0	0	1	0	5	5
97	Rudd, E.	1	1	0	3	1	1
97	Russo, M.	0	1	0	0	0	1
97	Santini, J.	0	1	0	3	1	1
97	Savage, G.	0	0	1	2	2	5
97	Sawyer, H.	1	1	0	3	3	4
97	Scheuer, J.	0	0	1	0	5	5
97	Schneider, C.	0	1	0	0	3	1
97	Schroeder, P.	0	0	1	2	5	5
97	Schulze, R.	1	2	3	1	3	0
97	Seiberling, J.	0	0	1	0	5	6
97	Shamansky, R.	0	1	0	0	5	5
97	Shannon, J.	0	0	1	0	5	5
97	Sharp, P.	1	1	0	2	0	4
97	Shumway, N.	1	1	0	3	1	1
97	Siljander, M.	1	1	0	3	1	1
97	Simon, P.	0	0	1	3	2	6
97	Smith, A.	1	1	0	3	1	1
97	Smith, D.	1	1	0	1	1	2
97	Smith, J.	0	1	0	3	1	1
97	Smith, N.	0	0	1	2	2	5
97	Smith, V.	1	1	0	1	0	2
97	Snyder, M.	1	1	0	3	1	1
97	Solarz, S.	0	0	1	0	5	5
97	Solomon, G.	1	1	0	1	0	2
97	St. Germain, F.	0	0	1	0	5	5
97	Stangeland, A.	1	1	0	3	1	1
97	Stanton, J.	1	1	0	3	0	0
97	Staton, D.	1	1	0	3	1	1
97	Stockman, D.	0	0	0	0	0	0
97	Stokes, L.	0	0	1	0	5	5
97	Stratton, S.	0	1	0	3	5	1
97	Studds, G.	0	0	1	0	5	5
97	Sunia, F.	0	1	0	3	1	5
97	Swift, A.	0	0	0	0	5	5
97	Synar, M.	0	0	0	0	5	0
97	Tauke, T.	1	1	0	3	3	0
97	Taylor, G.	1	1	0	3	1	1
97	Traxler, J.	0	0	1	0	5	5
97	Trible, P.	1	1	0	3	1	1
97	Udall, M.	0	0	0	0	5	5
97	Vander Jagt, G.	1	1	0	3	4	2
97	Volkmer, H.	1	1	0	3	0	1
97	Walgren, D.	0	0	1	0	1	1
97	Walker, R.	1	1	0	1	0	4
97	Wampler, W.	1	1	0	3	1	1
97	Washington, H.	0	0	1	0	5	6
97	Weaver, J.	0	0	1	0	5	5
97	Weber, E.	1	1	0	3	1	1
97	Weber, J.	1	1	0	3	1	1
97	Weiss, T.	0	0	1	0	5	5
97	White, R.	1	1	0	1	0	2
97	Whitehurst, G.	1	1	0	3	1	1
97	Whitley, C.	1	1	0	3	1	1
97	Whittaker, R.	1	1	0	3	0	4
97	Whitten, J.	1	1	0	3	0	4
97	Williams, J.	0	0	1	0	5	5
97	Williams, L.	1	1	0	3	1	1
97	Wilson, C.	1	1	0	3	1	1
97	Winn, E.	1	1	0	3	1	1
97	Wirth, T.	0	0	1	0	5	5
97	Wolpe, H.	0	0	1	0	5	5
97	Won Pat, A.	0	1	0	3	1	5
97	Wortley, G.	1	1	0	3	1	1
97	Wright, J.	0	0	0	0	0	0
97	Wylie, C.	1	1	0	3	1	0
97	Yates, S.	0	0	1	0	5	5
97	Yatron, G.	1	1	0	3	1	1
97	Young, R.	0	1	0	0	3	1
97	Zablocki, C.	0	1	0	1	4	6
97	Zeferetti, L.	0	0	1	0	5	5
98	Akaka, D.	1	0	0	0	0	0
98	Boxer, B.	1	0	0	0	0	0
98	Breaux, J.	0	0	0	0	0	0
98	Carper, T.	1	0	0	0	0	0
98	Craig, L.	0	1	3	3	5	6
98	Daschle, T.	1	0	0	0	0	0
98	DeWine, M.	0	0	0	0	0	0
98	Dorgan, B.	1	2	1	1	1	4
98	Durbin, R.	1	0	0	0	0	0
98	Gregg, J.	0	1	0	0	0	0
98	Harkin, T.	1	0	0	0	0	0
98	Jeffords, J.	1	0	0	0	0	0
98	Lott, T.	0	1	2	2	5	6
98	McCain, J.	0	0	0	0	0	0
98	Mikulski, B.	1	0	0	0	0	0
98	Nelson, B.	0	1	3	1	5	6
98	Reid, H.	0	0	0	0	0	0
98	Roberts, P.	0	0	0	0	0	0
98	Schumer, C.	1	2	1	4	2	5
98	Shelby, R.	0	1	2	3	5	6
98	Snowe, O.	0	0	0	0	0	0
98	Wyden, R.	1	0	0	0	0	0
98	Torricelli, R.	1	0	0	0	0	0
98	Gramm, P.	0	0	0	0	0	0
98	Ackerman, G.	1	0	0	0	0	0
98	Bereuter, D.	0	1	2	2	5	6
98	Berman, H.	1	0	0	0	0	0
98	Bilirakis, M.	0	0	0	0	0	0
98	Boehlert, S.	0	0	0	0	0	0
98	Boucher, F.	1	2	1	1	4	5
98	Burton, D.	0	0	0	0	0	0
98	Conyers, J.	1	0	0	0	0	0
98	Cooper, J.	0	0	0	0	0	0
98	Crane, P.	0	1	3	3	3	1
98	Dicks, N.	1	2	0	0	0	3
98	Dingell, J.	0	0	0	0	0	0
98	Dreier, D.	0	1	3	2	5	6
98	Evans, L.	1	0	0	0	0	0
98	Frank, B.	1	0	0	0	0	0
98	Frost, J.	1	0	0	0	0	0
98	Gephardt, R.	1	0	0	0	0	0
98	Hall, R.	0	1	0	0	0	0
98	Hoyer, S.	1	0	0	0	0	0
98	Hunter, D.	0	1	3	2	5	6
98	Hyde, H.	0	0	0	0	0	0
98	Johnson, N.	0	0	0	0	0	0
98	Kaptur, M.	1	0	0	0	0	0
98	Kildee, D.	1	2	1	4	4	2
98	Kleczka, G.	0	0	0	2	0	0
98	Lantos, T.	1	0	0	0	0	0
98	Leach, J.	0	0	0	0	0	0
98	Levin, S.	1	0	0	0	0	0
98	Lewis, J.	0	0	0	0	0	0
98	Lipinski, W.	0	0	0	0	0	0
98	Markey, E.	1	0	0	0	0	0
98	Matsui, R.	1	0	0	0	0	0
98	Miller, G.	1	0	0	0	0	0
98	Mollohan, A.	0	0	0	0	0	0
98	Murtha, J.	0	0	0	0	0	0
98	Oberstar, J.	1	0	0	0	0	0
98	Obey, D.	1	2	0	0	0	0
98	Ortiz, S.	0	0	0	0	0	0
98	Owens, M.	1	0	0	0	0	0
98	Oxley, M.	0	0	3	0	3	6
98	Paul, R.	0	1	3	3	5	6
98	Petri, T.	0	1	3	3	5	1
98	Rahall, N.	1	0	0	0	0	0
98	Rangel, C.	1	0	0	0	0	0
98	Regula, R.	0	0	0	3	0	6
98	Rogers, H.	0	1	3	3	5	6
98	Sabo, M.	1	0	0	0	0	0
98	Sensenbrenner, F.	0	1	3	3	3	1
98	Shaw, E.	0	1	2	3	5	6
98	Shuster, E.	0	1	3	2	5	6
98	Skelton, I.	0	0	0	0	0	0
98	Smith, C.	0	0	0	0	0	0
98	Spratt, J.	0	0	0	0	0	0
98	Stark, F.	1	2	1	4	4	5
98	Stenholm, C.	0	1	3	3	5	6
98	Tauzin, W.	0	0	0	0	0	0
98	Thomas, W.	0	1	3	3	5	6
98	Towns, E.	1	0	0	0	0	0
98	Waxman, H.	1	0	0	0	0	0
98	Wolf, F.	0	0	0	0	0	0
98	Young, C.	0	0	0	0	0	0
98	Young, D.	0	0	2	1	5	6
98	Stump, R.	0	1	3	3	5	6
98	Bonior, D.	1	0	0	0	0	0
98	Roukema, M.	0	1	0	0	0	0
98	Skeen, J.	0	0	0	0	0	0
98	Gilman, B.	0	0	0	0	0	0
98	LaFalce, J.	1	0	0	0	0	0
98	Hall, T.	1	2	2	3	0	3
98	Watkins, W.	0	1	2	1	5	6
98	Borski, R.	1	0	0	0	0	0
98	Coyne, W.	1	0	0	0	0	0
98	Gekas, G.	0	0	0	3	0	0
98	Hansen, J.	0	1	3	1	5	1
98	Mack, C.	0	1	2	2	5	6
98	Archer, B.	0	0	0	0	0	0
98	Bateman, H.	0	0	0	0	0	0
98	Bliley, T.	0	1	3	2	5	6
98	Brown, G.	1	0	0	0	0	0
98	Dixon, J.	1	0	0	0	0	0
98	Gejdenson, S.	1	0	0	0	0	0
98	Goodling, W.	0	1	3	3	3	1
98	Kasich, J.	0	0	0	0	0	0
98	Martínez, M.	1	0	0	0	0	0
98	McCollum, B.	0	1	2	3	5	6
98	Moakley, J.	1	0	0	0	0	0
98	Packard, R.	0	0	0	0	0	0
98	Porter, J.	0	0	0	0	0	0
98	Sisisky, N.	0	0	0	0	0	0
98	Spence, F.	0	1	3	3	5	1
98	Vento, B.	1	0	0	0	0	0
98	Wise, R.	1	2	0	0	0	0
98	Lungren, D.	0	0	0	0	0	0
98	Addabbo, J.	1	0	0	0	0	0
98	Albosta, D.	0	0	0	0	0	0
98	Alexander, W.	0	0	0	0	0	0
98	Anderson, G.	0	0	0	0	0	0
98	Andrews, I.	0	0	0	0	0	0
98	Andrews, M.	0	0	0	0	0	0
98	Annunzio, F.	0	0	0	0	0	0
98	Anthony, B.	0	0	0	0	0	0
98	Applegate, D.	0	0	0	0	5	6
98	Aspin, L.	1	2	1	0	0	0
98	AuCoin, L.	1	0	0	0	0	0
98	Badham, R.	0	1	2	2	5	6
98	Barnard, D.	0	0	0	0	0	0
98	Barnes, M.	1	0	0	0	0	0
98	Bartlett, H.	0	1	3	3	5	6
98	Bates, J.	1	0	0	0	0	0
98	Bedell, B.	1	0	0	0	0	0
98	Beilenson, A.	1	2	1	1	4	4
98	Bennett, C.	0	0	2	1	1	3
98	Bethune, E.	0	1	0	0	0	0
98	Bevill, T.	0	0	0	0	0	0
98	Biaggi, M.	1	0	0	0	0	0
98	Boggs, C.	0	0	0	0	0	0
98	Boland, E.	1	0	0	0	0	0
98	Boner, W.	0	0	0	0	0	0
98	Bonker, D.	1	2	1	4	2	4
98	Bosco, D.	1	0	0	0	0	0
98	Britt, C.	0	0	0	0	0	0
98	Brooks, J.	0	0	0	0	0	0
98	Broomfield, W.	0	1	0	1	0	0
98	Brown, G.	0	1	3	2	5	6
98	Broyhill, J.	0	0	0	0	0	0
98	Bryant, J.	1	0	0	0	0	0
98	Burton, P.	1	2	1	4	2	4
98	Burton, S.	1	2	1	1	4	5
98	Byron, B.	0	0	0	0	0	0
98	Campbell, C.	0	1	3	3	5	1
98	Carney, W.	0	0	0	0	0	0
98	Carr, M.	1	0	0	0	0	0
98	Chandler, R.	0	0	0	0	0	0
98	Chappell, W.	0	0	0	0	0	0
98	Chappie, E.	0	0	0	0	0	0
98	Cheney, R.	0	1	3	2	5	6
98	Clarke, J.	0	0	0	0	0	0
98	Clay, W.	1	0	0	0	0	0
98	Clinger, W.	0	0	0	0	0	0
98	Coats, D.	0	0	0	0	0	0
98	Coelho, A.	1	0	0	0	0	0
98	Coleman, E.	0	1	3	3	5	6
98	Coleman, R.	1	0	0	0	0	6
98	Collins, C.	1	2	1	4	4	4
98	Conable, B.	0	1	2	2	1	3
98	Conte, S.	1	0	0	0	0	0
98	Corcoran, T.	0	0	0	0	0	0
98	Corrada-del Río, B.	1	0	0	0	0	0
98	Coughlin, R.	0	0	0	0	0	0
98	Courter, J.	0	0	0	1	0	0
98	Crane, D.	0	1	3	3	5	6
98	Crockett, G.	1	0	0	0	0	0
98	D'Amours, N.	1	0	0	0	0	0
98	Daniel, W.	0	0	0	0	0	0
98	Dannemeyer, W.	0	1	3	2	5	6
98	Darden, G.	0	0	0	0	0	0
98	Daub, H.	0	0	0	0	0	0
98	Davis, R.	0	0	3	3	5	6
98	de la Garza, E.	0	0	0	0	0	0
98	de Lugo, R.	1	2	0	0	0	0
98	Dellums, R.	1	0	0	0	0	0
98	Derrick, B.	0	0	0	0	0	0
98	Dickinson, W.	0	0	0	2	0	3
98	Donnelly, B.	1	0	0	0	0	0
98	Dowdy, C.	0	0	0	0	0	0
98	Downey, T.	1	0	0	0	0	0
98	Duncan, J.	0	1	2	3	5	6
98	Dwyer, B.	1	0	0	0	0	0
98	Dymally, M.	1	0	0	0	0	0
98	Dyson, R.	0	0	0	0	0	0
98	Early, J.	1	0	0	0	0	0
98	Eckart, D.	1	2	1	4	4	2
98	Edgar, R.	1	0	0	0	0	0
98	Edwards, M.	0	1	3	2	5	6
98	Edwards, W.	1	2	1	4	4	2
98	Edwards, W.	0	0	0	0	0	0
98	Emerson, N.	0	0	0	0	0	0
98	English, G.	0	1	3	3	5	6
98	Erdreich, B.	0	0	0	0	0	0
98	Erlenborn, J.	0	1	3	2	3	1
98	Evans, T.	0	1	2	2	5	3
98	Fascell, D.	1	2	0	0	0	0
98	Fauntroy, W.	1	0	0	0	0	0
98	Fazio, V.	1	0	0	0	0	0
98	Feighan, E.	1	0	0	0	0	0
98	Ferraro, G.	1	0	0	0	0	0
98	Fiedler, B.	0	1	0	0	0	0
98	Fields, J.	0	1	2	3	5	6
98	Fish, H.	0	0	0	0	0	0
98	Flippo, R.	0	0	0	0	0	0
98	Florio, J.	1	0	0	0	0	0
98	Foglietta, T.	1	0	0	0	0	0
98	Foley, T.	0	0	0	0	0	0
98	Ford, H.	1	0	0	0	0	0
98	Ford, W.	1	2	1	4	4	2
98	Forsythe, E.	0	1	2	3	5	6
98	Fowler, W.	1	2	0	0	0	0
98	Franklin, W.	0	0	0	0	0	0
98	Frenzel, W.	0	0	0	0	0	0
98	Fuqua, D.	0	0	0	0	0	0
98	Garcia, R.	1	2	1	4	4	5
98	Gaydos, J.	1	2	1	4	4	5
98	Gibbons, S.	0	2	2	1	1	3
98	Gingrich, N.	0	1	3	2	5	6
98	Glickman, D.	1	2	1	4	2	2
98	González, H.	1	0	0	0	0	0
98	Gore, A.	1	0	0	0	0	0
98	Gradison, W.	0	0	0	0	0	0
98	Gray, W.	1	0	0	0	0	0
98	Green, S.	1	0	0	0	0	0
98	Guarini, F.	1	0	0	0	0	0
98	Gunderson, S.	0	0	0	3	5	0
98	Hall, K.	1	0	0	1	4	5
98	Hall, S.	0	1	2	3	5	6
98	Hamilton, L.	1	0	0	2	0	0
98	Hammerschmidt, J.	0	0	0	0	5	0
98	Hance, K.	0	1	2	3	5	6
98	Hansen, G.	0	0	0	0	0	0
98	Harrison, F.	1	0	0	0	0	0
98	Hartnett, T.	0	1	3	2	5	6
98	Hatcher, C.	0	0	0	0	0	0
98	Hawkins, A.	1	0	0	0	0	0
98	Hayes, C.	1	0	0	0	0	0
98	Hefner, W.	0	0	0	0	0	0
98	Heftel, C.	1	0	0	0	0	0
98	Hertel, D.	1	0	0	0	0	0
98	Hightower, J.	0	1	3	3	5	6
98	Hiler, J.	0	0	0	0	0	0
98	Hillis, E.	0	1	3	2	5	6
98	Holt, M.	0	0	0	0	0	0
98	Hopkins, L.	0	0	0	0	0	0
98	Horton, F.	0	0	0	0	0	0
98	Howard, J.	1	0	0	0	0	0
98	Hubbard, C.	0	1	2	3	5	6
98	Huckaby, T.	0	1	2	1	5	6
98	Hughes, W.	1	0	0	0	0	0
98	Hutto, E.	0	0	0	0	0	0
98	Ireland, A.	0	0	0	3	0	0
98	Jacobs, A.	1	0	0	0	0	5
98	Jenkins, E.	0	0	0	0	0	0
98	Jones, E.	0	0	0	0	0	0
98	Jones, J.	0	2	3	2	1	5
98	Jones, W.	0	0	0	0	0	0
98	Kastenmeier, R.	1	2	1	4	4	5
98	Kazen, A.	0	1	0	2	0	0
98	Kemp, J.	0	0	0	0	0	0
98	Kennelly, B.	1	0	0	0	0	0
98	Kindness, T.	0	1	3	3	5	6
98	Kogovsek, R.	1	0	0	0	0	0
98	Kolter, J.	1	0	0	0	0	0
98	Kostmayer, P.	1	0	0	0	0	0
98	Kramer, K.	0	1	0	2	0	0
98	Lagomarsino, R.	0	0	0	0	0	0
98	Latta, D.	0	0	0	0	0	0
98	Leath, J.	0	1	3	2	5	1
98	Lehman, R.	1	2	1	4	4	5
98	Lehman, W.	1	0	0	0	0	0
98	Leland, G.	1	0	0	0	0	0
98	Lent, N.	0	0	0	0	0	0
98	Levine, M.	1	0	0	0	0	0
98	Levitas, E.	0	1	2	2	1	3
98	Lewis, T.	0	0	0	0	0	0
98	Livingston, R.	0	0	0	0	0	0
98	Lloyd, M.	0	0	0	0	0	0
98	Loeffler, T.	0	1	3	3	5	6
98	Long, C.	1	0	0	0	0	0
98	Long, G.	1	0	0	0	0	0
98	Lowery, W.	0	0	0	0	0	0
98	Lowry, M.	1	2	1	4	4	5
98	Luján, M.	0	1	3	2	5	6
98	Luken, T.	1	2	0	0	0	0
98	Lundine, S.	1	0	0	0	0	0
98	MacKay, K.	0	0	0	0	0	0
98	Madigan, E.	0	0	0	0	0	0
98	Marlenee, R.	0	1	3	3	5	6
98	Marriott, D.	0	1	3	1	5	1
98	Martin, D.	0	0	0	0	0	0
98	Martin, J.	0	0	0	0	0	0
98	Martin, L.	0	1	2	2	5	6
98	Mavroules, N.	1	0	0	0	0	0
98	Mazzoli, R.	0	0	0	0	0	0
98	McCandless, A.	0	1	3	2	5	6
98	McCloskey, F.	1	0	0	0	0	0
98	McCurdy, D.	0	0	0	3	0	0
98	McDade, J.	0	0	0	0	0	0
98	McDonald, L.	0	1	3	3	3	1
98	McEwen, B.	0	1	2	3	5	6
98	McGrath, R.	0	0	0	0	0	0
98	McHugh, M.	1	0	0	0	0	0
98	McKernan, J.	0	0	0	0	0	0
98	McKinney, S.	1	2	1	4	4	5
98	McNulty, J.	1	0	0	0	0	0
98	Mica, D.	0	1	2	1	5	6
98	Michel, R.	0	1	3	3	5	6
98	Miller, C.	0	1	3	2	5	6
98	Mineta, N.	1	0	0	0	0	0
98	Minish, J.	1	0	0	0	0	0
98	Mitchell, P.	1	2	1	4	4	2
98	Molinari, G.	0	0	0	0	0	0
98	Montgomery, G.	0	0	0	0	0	0
98	Moody, J.	1	0	0	0	0	0
98	Moore, W.	0	0	0	0	0	0
98	Moorhead, C.	0	1	3	2	5	6
98	Morrison, B.	1	0	0	0	0	0
98	Morrison, S.	0	1	3	3	5	6
98	Mrazek, R.	1	2	1	4	4	2
98	Murphy, A.	0	0	0	0	0	0
98	Myers, J.	0	1	3	3	5	6
98	Natcher, W.	0	0	0	0	0	0
98	Neal, S.	0	0	0	0	0	0
98	Nichols, W.	0	0	0	0	0	0
98	Nielson, H.	0	1	3	2	5	6
98	Nowak, H.	1	2	0	4	0	0
98	O'Brien, G.	0	0	0	0	0	0
98	O'Neill, T.	0	2	3	3	5	6
98	Oakar, M.	1	0	0	0	0	0
98	Olin, J.	1	0	0	0	0	0
98	Ottinger, R.	1	2	1	4	4	5
98	Panetta, L.	1	0	0	0	0	0
98	Parris, S.	0	1	3	3	5	6
98	Pashayan, C.	0	0	0	0	0	0
98	Patman, W.	0	1	2	3	5	6
98	Patterson, J.	1	0	0	0	0	0
98	Pease, D.	1	2	1	4	2	5
98	Penny, T.	1	2	1	4	4	5
98	Pepper, C.	1	0	0	0	0	0
98	Perkins, C.	1	0	0	0	0	0
98	Pickle, J.	0	0	0	0	0	0
98	Price, C.	0	0	0	0	0	0
98	Pritchard, J.	0	0	0	0	0	0
98	Pursell, C.	0	0	0	2	0	0
98	Quillen, J.	0	1	3	3	5	6
98	Ratchford, W.	1	0	0	0	0	0
98	Ray, R.	0	0	0	0	0	0
98	Richardson, W.	1	0	0	0	0	0
98	Ridge, T.	0	1	3	3	5	6
98	Rinaldo, M.	0	0	0	3	0	0
98	Ritter, D.	0	0	0	0	0	0
98	Robinson, J.	0	0	0	0	0	0
98	Rodino, P.	1	0	0	0	0	0
98	Roe, R.	1	0	0	0	0	0
98	Roemer, C.	0	0	0	0	0	0
98	Rose, C.	0	0	0	0	0	0
98	Rostenkowski, D.	1	0	0	0	0	0
98	Roth, T.	0	1	0	0	0	0
98	Rowland, J.	0	0	0	0	0	0
98	Roybal, E.	1	2	1	4	4	5
98	Rudd, E.	0	1	3	3	5	6
98	Russo, M.	1	2	0	0	0	0
98	Savage, G.	1	0	0	0	0	0
98	Sawyer, H.	0	1	3	2	5	6
98	Schaefer, D.	0	1	0	0	0	0
98	Scheuer, J.	1	0	0	0	0	0
98	Schneider, C.	1	0	0	0	0	0
98	Schroeder, P.	1	2	1	4	2	5
98	Schulze, R.	0	1	3	3	5	6
98	Seiberling, J.	1	2	1	4	2	5
98	Shannon, J.	1	2	1	4	4	5
98	Sharp, P.	1	2	0	0	0	3
98	Shumway, N.	0	1	2	3	3	6
98	Sikorski, G.	1	0	0	4	0	0
98	Siljander, M.	0	1	3	2	5	6
98	Simon, P.	1	0	0	0	0	0
98	Slattery, J.	0	0	2	3	5	6
98	Smith, D.	0	1	2	2	5	6
98	Smith, L.	1	0	0	0	0	0
98	Smith, N.	1	0	0	0	0	0
98	Smith, R.	0	1	3	2	5	6
98	Smith, V.	0	1	3	3	5	6
98	Snyder, M.	0	0	0	0	0	0
98	Solarz, S.	1	0	0	0	0	0
98	Solomon, G.	0	1	3	2	5	6
98	St. Germain, F.	1	2	1	1	4	5
98	Staggers, H.	0	0	0	0	0	0
98	Stangeland, A.	0	1	0	0	5	1
98	Stokes, L.	1	0	0	0	0	0
98	Stratton, S.	0	0	0	0	0	0
98	Studds, G.	1	2	1	4	2	5
98	Sundquist, D.	0	1	3	3	5	6
98	Sunia, F.	1	0	0	0	0	0
98	Swift, A.	1	0	0	0	0	0
98	Synar, M.	1	0	0	0	0	0
98	Tallon, R.	0	0	0	0	0	0
98	Tauke, T.	0	1	0	0	0	0
98	Taylor, G.	0	0	0	3	0	0
98	Thomas, R.	0	0	0	0	0	0
98	Torres, E.	1	2	1	4	2	5
98	Traxler, J.	0	0	0	0	0	0
98	Udall, M.	1	2	1	4	4	5
98	Valentine, I.	0	0	0	0	0	0
98	Vander Jagt, G.	0	0	0	0	0	0
98	Vandergriff, T.	0	0	0	0	0	0
98	Volkmer, H.	0	0	0	0	5	0
98	Vucanovich, B.	0	1	3	2	5	6
98	Walgren, D.	1	0	0	0	0	0
98	Walker, R.	0	1	3	3	5	6
98	Washington, H.	1	2	1	4	2	4
98	Weaver, J.	1	0	0	0	0	0
98	Weber, J.	0	1	2	3	5	6
98	Weiss, T.	1	0	0	0	0	0
98	Wheat, A.	1	0	0	0	0	0
98	Whitehurst, G.	0	1	3	2	5	6
98	Whitley, C.	0	0	0	0	0	0
98	Whittaker, R.	0	0	0	0	0	0
98	Whitten, J.	0	1	2	2	1	3
98	Williams, J.	1	2	1	4	2	2
98	Williams, L.	0	0	0	0	0	0
98	Wilson, C.	0	0	0	0	0	0
98	Winn, E.	0	0	0	0	0	0
98	Wirth, T.	1	0	0	0	0	0
98	Wolpe, H.	1	0	0	0	0	0
98	Won Pat, A.	1	0	0	0	0	0
98	Wortley, G.	0	0	0	0	0	0
98	Wright, J.	1	2	0	4	0	0
98	Wylie, C.	0	1	0	0	5	0
98	Yates, S.	1	2	1	4	4	5
98	Yatron, G.	0	0	0	0	0	0
98	Young, R.	0	0	0	0	0	0
98	Zablocki, C.	1	2	0	0	0	3
98	Zschau, E.	0	1	2	2	5	6
99	Akaka, D.	1	0	0	3	0	4
99	Boxer, B.	1	0	0	3	0	4
99	Breaux, J.	0	0	0	3	0	0
99	Carper, T.	1	0	0	3	0	4
99	Craig, L.	0	1	3	4	3	5
99	Daschle, T.	1	0	0	3	0	4
99	DeWine, M.	0	0	0	3	0	4
99	Dorgan, B.	1	0	0	1	5	0
99	Durbin, R.	1	2	0	2	0	6
99	Gregg, J.	0	0	0	3	0	4
99	Jeffords, J.	1	0	0	3	1	6
99	Lott, T.	0	0	0	3	0	4
99	McCain, J.	0	1	3	4	3	1
99	Mikulski, B.	1	0	0	3	0	4
99	Nelson, B.	0	0	0	3	0	4
99	Reid, H.	1	0	0	3	0	4
99	Roberts, P.	0	1	3	4	3	1
99	Schumer, C.	1	0	0	3	0	4
99	Shelby, R.	0	0	0	3	0	4
99	Snowe, O.	0	0	0	3	0	4
99	Wyden, R.	1	0	0	3	0	4
99	Smith, R.	0	1	3	4	3	1
99	Torricelli, R.	1	0	0	3	0	4
99	Abercrombie, N.	1	0	0	1	5	2
99	Ackerman, G.	1	0	0	3	0	4
99	Barton, J.	0	1	3	0	3	1
99	Bereuter, D.	0	1	3	4	3	1
99	Berman, H.	1	0	0	3	0	4
99	Bilirakis, M.	0	0	0	3	0	4
99	Boehlert, S.	0	1	2	1	5	5
99	Boucher, F.	1	0	0	3	0	4
99	Burton, D.	0	1	3	4	3	1
99	Coble, H.	0	1	3	4	3	5
99	Combest, L.	0	1	3	0	3	1
99	Conyers, J.	1	0	0	3	0	4
99	Cooper, J.	1	0	0	3	0	4
99	Crane, P.	0	1	3	4	3	1
99	DeLay, T.	0	1	3	0	3	1
99	Dicks, N.	1	0	0	3	0	6
99	Dingell, J.	1	0	0	3	0	4
99	Dreier, D.	0	1	3	4	3	1
99	Evans, L.	1	2	1	2	4	2
99	Frank, B.	1	2	1	1	2	3
99	Frost, J.	1	0	0	3	0	4
99	Gephardt, R.	1	0	0	3	0	3
99	Gordon, B.	1	0	0	3	0	4
99	Hall, R.	0	0	0	3	0	4
99	Hoyer, S.	1	0	0	3	0	4
99	Hunter, D.	0	0	0	3	0	4
99	Hyde, H.	0	0	3	4	0	5
99	Johnson, N.	0	0	0	3	1	4
99	Kanjorski, P.	1	0	0	3	5	4
99	Kaptur, M.	1	0	0	3	0	4
99	Kildee, D.	1	0	0	1	2	4
99	Kleczka, G.	1	0	0	3	0	0
99	Kolbe, J.	0	1	3	4	3	1
99	Lantos, T.	1	0	0	3	0	4
99	Leach, J.	1	0	0	3	0	6
99	Levin, S.	1	0	0	3	0	4
99	Lewis, J.	0	0	0	3	0	4
99	Lipinski, W.	1	0	0	3	0	5
99	Markey, E.	1	0	0	3	0	4
99	Matsui, R.	1	0	0	3	0	4
99	Miller, G.	1	2	1	2	5	3
99	Mollohan, A.	1	0	0	3	0	4
99	Murtha, J.	0	0	0	3	0	4
99	Oberstar, J.	1	2	1	1	2	0
99	Obey, D.	1	2	1	2	2	5
99	Ortiz, S.	1	0	0	3	0	4
99	Owens, M.	1	0	0	3	0	4
99	Oxley, M.	0	1	3	4	3	1
99	Petri, T.	0	1	3	4	3	5
99	Rahall, N.	1	0	0	3	0	4
99	Rangel, C.	1	0	0	3	0	4
99	Regula, R.	0	0	0	3	0	5
99	Rogers, H.	0	0	0	3	0	4
99	Sabo, M.	1	0	0	3	0	4
99	Saxton, H.	0	0	0	3	0	4
99	Sensenbrenner, F.	0	1	2	0	3	1
99	Shaw, E.	0	1	3	4	3	1
99	Shuster, E.	0	1	3	4	4	6
99	Skelton, I.	0	0	0	3	0	4
99	Smith, C.	0	1	3	4	3	2
99	Spratt, J.	0	0	0	3	0	4
99	Stark, F.	1	2	1	1	2	3
99	Stenholm, C.	0	1	3	4	1	0
99	Tauzin, W.	0	0	0	3	0	4
99	Thomas, W.	0	1	3	4	3	5
99	Towns, E.	1	0	0	3	0	4
99	Visclosky, P.	1	2	1	2	2	3
99	Waxman, H.	1	0	0	3	0	4
99	Wolf, F.	0	0	0	3	0	4
99	Young, C.	0	0	0	3	0	4
99	Young, D.	0	0	0	3	0	4
99	Callahan, H.	0	0	0	3	0	4
99	Stump, R.	0	1	3	4	1	5
99	Bonior, D.	1	0	0	3	0	4
99	Roukema, M.	0	0	3	4	1	6
99	Skeen, J.	0	0	0	3	0	4
99	Gilman, B.	1	0	0	3	5	4
99	LaFalce, J.	1	0	0	3	0	4
99	Hall, T.	1	0	0	3	0	4
99	Watkins, W.	0	0	0	3	0	4
99	Borski, R.	1	0	0	3	0	4
99	Coyne, W.	1	0	0	3	0	4
99	Gekas, G.	0	0	0	3	0	5
99	Armey, R.	0	1	3	0	3	1
99	Hansen, J.	0	0	0	3	0	4
99	Mack, C.	0	0	0	3	0	4
99	Archer, B.	0	1	3	4	3	5
99	Bateman, H.	0	0	0	3	0	4
99	Bliley, T.	0	0	0	3	0	4
99	Brown, G.	1	0	0	3	0	4
99	Dixon, J.	1	0	0	3	0	4
99	Gejdenson, S.	1	0	0	3	0	4
99	Goodling, W.	0	1	3	4	3	5
99	Kasich, J.	0	0	0	3	0	4
99	Martínez, M.	1	0	0	3	0	4
99	McCollum, B.	0	1	3	4	3	1
99	Moakley, J.	1	0	0	3	0	4
99	Packard, R.	0	1	3	4	3	1
99	Porter, J.	0	1	0	3	0	4
99	Sisisky, N.	0	0	0	3	0	4
99	Spence, F.	0	0	0	3	0	4
99	Traficant, J.	1	0	0	3	0	0
99	Vento, B.	1	0	0	3	0	4
99	Wise, R.	1	2	0	2	4	3
99	Lungren, D.	0	0	0	3	0	4
99	Addabbo, J.	1	0	0	3	0	4
99	Alexander, W.	1	2	0	3	0	2
99	Anderson, G.	1	0	0	3	0	4
99	Andrews, M.	1	0	0	3	0	4
99	Annunzio, F.	1	0	0	3	0	4
99	Anthony, B.	0	0	0	3	0	4
99	Applegate, D.	0	0	0	3	0	4
99	Aspin, L.	1	0	0	3	0	6
99	Atkins, C.	1	2	1	2	4	6
99	AuCoin, L.	1	0	0	3	0	4
99	Badham, R.	0	1	3	4	1	5
99	Barnard, D.	0	0	0	3	0	5
99	Barnes, M.	1	0	0	3	0	4
99	Bartlett, H.	0	1	3	4	3	5
99	Bates, J.	1	2	1	2	2	3
99	Bedell, B.	1	0	0	3	0	4
99	Beilenson, A.	1	2	1	1	2	3
99	Bennett, C.	0	0	0	3	0	4
99	Bentley, H.	0	1	3	3	3	4
99	Bevill, T.	0	0	0	3	0	4
99	Biaggi, M.	1	0	0	3	0	4
99	Blaz, B.	0	0	0	4	0	4
99	Boggs, C.	1	2	0	3	0	6
99	Boland, E.	1	0	0	3	0	4
99	Boner, W.	1	0	0	3	0	4
99	Bonker, D.	1	2	1	2	2	3
99	Bosco, D.	1	0	0	3	0	4
99	Boulter, E.	0	1	3	0	3	1
99	Brooks, J.	1	0	0	3	0	4
99	Broomfield, W.	0	0	0	3	0	4
99	Brown, G.	0	1	3	4	3	1
99	Broyhill, J.	0	0	0	3	0	4
99	Bruce, T.	1	2	1	2	2	6
99	Bryant, J.	1	0	0	3	0	4
99	Burton, S.	1	0	0	3	0	4
99	Bustamante, A.	1	0	0	3	0	4
99	Byron, B.	0	0	0	4	0	5
99	Campbell, C.	0	0	0	3	0	4
99	Carney, W.	0	0	0	3	0	4
99	Carr, M.	1	0	0	3	0	4
99	Chandler, R.	0	0	0	3	0	4
99	Chapman, J.	0	0	0	3	0	4
99	Chappell, W.	0	0	0	3	0	4
99	Chappie, E.	0	0	0	3	0	4
99	Cheney, R.	0	0	0	3	0	4
99	Clay, W.	1	0	0	3	0	4
99	Clinger, W.	0	1	3	3	3	4
99	Coats, D.	0	0	0	3	0	4
99	Cobey, W.	0	1	3	4	3	1
99	Coelho, A.	1	0	0	3	0	4
99	Coleman, E.	0	0	0	4	0	4
99	Coleman, R.	1	2	0	3	0	6
99	Collins, C.	1	0	0	3	0	4
99	Conte, S.	1	0	0	3	0	4
99	Coughlin, R.	0	0	0	3	0	4
99	Courter, J.	0	0	0	3	0	4
99	Crockett, G.	1	0	0	3	0	4
99	Daniel, W.	0	0	0	3	0	4
99	Dannemeyer, W.	0	1	3	4	1	5
99	Darden, G.	0	0	0	3	0	4
99	Daub, H.	0	0	0	3	0	4
99	Davis, R.	0	0	0	3	0	5
99	de la Garza, E.	0	0	0	3	0	4
99	de Lugo, R.	1	0	0	1	0	4
99	Dellums, R.	1	0	0	3	0	4
99	Derrick, B.	0	0	0	3	0	4
99	Dickinson, W.	0	0	0	3	0	4
99	DioGuardi, J.	0	0	0	3	0	4
99	Donnelly, B.	1	0	0	3	0	4
99	Dornan, R.	0	1	3	4	1	5
99	Dowdy, C.	0	0	0	3	0	4
99	Downey, T.	1	2	1	2	5	3
99	Duncan, J.	0	1	3	4	1	5
99	Dwyer, B.	1	0	0	3	0	4
99	Dymally, M.	1	0	0	3	0	4
99	Dyson, R.	1	0	0	3	0	4
99	Early, J.	1	0	0	3	0	4
99	Eckart, D.	1	2	2	2	2	3
99	Eckert, F.	0	1	3	4	1	5
99	Edgar, R.	1	0	0	3	0	4
99	Edwards, M.	0	1	3	4	3	1
99	Edwards, W.	1	2	1	2	4	3
99	Emerson, N.	0	0	0	3	0	4
99	English, G.	0	0	0	3	0	5
99	Erdreich, B.	0	0	0	3	0	4
99	Evans, T.	0	0	0	3	0	4
99	Fascell, D.	1	0	0	3	0	4
99	Fauntroy, W.	1	0	0	3	0	4
99	Fawell, H.	0	1	3	4	1	5
99	Fazio, V.	1	0	0	3	0	4
99	Feighan, E.	1	0	0	3	0	4
99	Fiedler, B.	0	1	3	4	3	5
99	Fields, J.	0	1	3	4	3	5
99	Fish, H.	1	0	0	3	0	4
99	Flippo, R.	0	0	0	3	0	4
99	Florio, J.	1	0	0	3	0	4
99	Foglietta, T.	1	0	0	3	0	4
99	Foley, T.	1	0	0	3	0	4
99	Ford, H.	1	2	1	2	4	6
99	Ford, W.	1	0	0	3	0	4
99	Fowler, W.	1	0	0	3	0	4
99	Franklin, W.	0	0	0	3	0	4
99	Frenzel, W.	0	0	0	3	0	4
99	Fuqua, D.	0	0	0	3	0	4
99	Fuster, J.	1	0	0	3	0	4
99	Gallo, D.	0	0	0	3	0	4
99	Garcia, R.	1	2	1	1	2	3
99	Gaydos, J.	1	2	1	3	0	5
99	Gibbons, S.	0	0	0	4	0	5
99	Gingrich, N.	0	1	3	4	3	1
99	Glickman, D.	1	2	2	2	4	6
99	González, H.	1	2	1	3	0	3
99	Gradison, W.	0	1	3	4	3	5
99	Gray, K.	1	0	0	3	0	4
99	Gray, W.	1	0	0	3	0	4
99	Green, S.	1	0	0	3	0	4
99	Grotberg, J.	0	1	3	4	3	1
99	Guarini, F.	1	0	0	3	0	4
99	Gunderson, S.	0	0	0	3	0	4
99	Hall, S.	0	2	0	0	0	2
99	Hamilton, L.	1	0	0	3	0	4
99	Hammerschmidt, J.	0	0	0	3	0	4
99	Hartnett, T.	0	0	0	3	0	4
99	Hatcher, C.	0	0	0	3	0	4
99	Hawkins, A.	1	2	1	1	2	3
99	Hayes, C.	1	0	0	3	0	4
99	Hefner, W.	0	0	0	3	0	4
99	Heftel, C.	1	0	0	3	0	4
99	Hendon, W.	0	0	0	4	0	5
99	Henry, P.	0	0	0	3	0	4
99	Hertel, D.	1	0	0	3	0	4
99	Hiler, J.	0	1	3	4	3	1
99	Hillis, E.	0	1	3	4	1	5
99	Holt, M.	0	0	0	3	0	4
99	Hopkins, L.	0	0	0	3	0	4
99	Horton, F.	1	0	0	3	0	4
99	Howard, J.	1	0	0	3	0	4
99	Hubbard, C.	0	0	0	3	0	5
99	Huckaby, T.	0	0	0	4	0	6
99	Hughes, W.	1	0	0	3	0	4
99	Hutto, E.	0	0	0	3	0	4
99	Ireland, A.	0	0	0	3	0	4
99	Jacobs, A.	1	0	0	3	0	4
99	Jenkins, E.	0	0	0	3	0	4
99	Jones, E.	0	0	0	3	0	4
99	Jones, J.	0	2	2	0	4	2
99	Jones, W.	0	0	0	3	0	4
99	Kastenmeier, R.	1	2	1	1	2	3
99	Kemp, J.	0	0	0	3	0	4
99	Kennelly, B.	1	0	0	3	0	4
99	Kindness, T.	0	1	3	4	3	5
99	Kolter, J.	1	0	0	3	0	4
99	Kostmayer, P.	1	0	0	3	0	4
99	Kramer, K.	0	0	0	3	0	4
99	Lagomarsino, R.	0	0	0	3	0	4
99	Latta, D.	0	0	0	3	0	4
99	Leath, J.	0	1	3	4	3	6
99	Lehman, R.	1	0	0	3	0	4
99	Lehman, W.	1	0	0	3	0	4
99	Leland, G.	1	0	0	3	0	4
99	Lent, N.	0	0	0	3	0	4
99	Levine, M.	1	0	0	3	0	4
99	Lewis, T.	0	0	0	3	0	4
99	Lightfoot, J.	0	1	3	4	3	1
99	Livingston, R.	0	0	0	3	0	4
99	Lloyd, M.	0	0	0	3	0	4
99	Loeffler, T.	0	0	0	3	0	4
99	Long, C.	1	0	0	3	0	6
99	Long, G.	0	2	3	0	2	2
99	Lowery, W.	0	0	0	3	0	4
99	Lowry, M.	1	0	0	3	0	4
99	Luján, M.	0	0	0	4	0	4
99	Luken, T.	1	0	0	3	0	4
99	Lundine, S.	1	0	0	3	0	4
99	MacKay, K.	1	0	0	3	0	4
99	Madigan, E.	0	0	0	3	0	4
99	Manton, T.	1	0	0	3	0	4
99	Marlenee, R.	0	1	3	4	3	1
99	Martin, D.	0	0	0	3	0	4
99	Martin, L.	0	1	3	4	1	5
99	Mavroules, N.	1	0	0	3	0	4
99	Mazzoli, R.	1	0	0	3	0	4
99	McCandless, A.	0	1	3	4	3	5
99	McCloskey, F.	1	0	0	3	0	0
99	McCurdy, D.	0	1	2	0	4	2
99	McDade, J.	0	0	0	3	0	4
99	McEwen, B.	0	0	0	3	0	4
99	McGrath, R.	0	0	0	3	0	4
99	McHugh, M.	1	0	0	3	0	4
99	McKernan, J.	0	0	0	3	0	4
99	McKinney, S.	1	0	0	3	0	4
99	McMillan, J.	0	0	0	4	0	1
99	Meyers, J.	0	0	0	3	0	4
99	Mica, D.	0	2	2	1	5	0
99	Michel, R.	0	0	0	4	0	5
99	Miller, C.	0	1	0	3	0	5
99	Miller, J.	0	0	0	3	0	5
99	Mineta, N.	1	0	0	3	0	4
99	Mitchell, P.	1	2	1	2	2	3
99	Molinari, G.	0	0	0	3	0	4
99	Monson, D.	0	1	3	4	3	1
99	Montgomery, G.	0	1	3	4	1	0
99	Moody, J.	1	0	0	3	0	4
99	Moore, W.	0	0	0	3	0	4
99	Moorhead, C.	0	0	3	3	0	4
99	Morrison, B.	1	0	0	3	0	4
99	Morrison, S.	0	0	0	3	0	4
99	Mrazek, R.	1	0	0	3	0	4
99	Murphy, A.	1	0	0	3	0	4
99	Myers, J.	0	1	3	4	3	6
99	Natcher, W.	1	0	0	3	0	4
99	Neal, S.	0	0	0	3	0	4
99	Nichols, W.	0	1	3	4	3	5
99	Nielson, H.	0	1	3	4	3	5
99	Nowak, H.	1	0	0	3	0	4
99	O'Brien, G.	0	0	0	3	0	4
99	Oakar, M.	1	0	0	3	0	4
99	Olin, J.	1	0	0	3	0	0
99	Panetta, L.	1	0	0	3	0	4
99	Parris, S.	0	1	3	4	3	1
99	Pashayan, C.	0	0	0	3	0	4
99	Pease, D.	1	2	1	2	4	6
99	Penny, T.	1	2	2	2	4	6
99	Pepper, C.	1	0	0	3	0	4
99	Perkins, C.	1	0	0	3	0	4
99	Pickle, J.	1	0	0	3	0	6
99	Price, C.	1	0	0	3	0	4
99	Pursell, C.	0	0	0	3	0	4
99	Quillen, J.	0	0	0	3	0	4
99	Ray, R.	0	0	0	0	0	5
99	Richardson, W.	1	0	0	3	0	4
99	Ridge, T.	0	1	2	0	4	6
99	Rinaldo, M.	0	0	0	3	0	4
99	Ritter, D.	0	1	3	4	3	5
99	Robinson, T.	0	1	3	4	1	6
99	Rodino, P.	1	0	0	3	0	4
99	Roe, R.	1	0	0	3	0	4
99	Roemer, C.	0	0	0	3	0	5
99	Rose, C.	1	0	0	3	0	4
99	Rostenkowski, D.	1	0	0	1	5	2
99	Roth, T.	0	1	3	4	3	1
99	Rowland, J.	0	0	0	3	0	4
99	Rowland, J.	0	1	0	4	0	5
99	Roybal, E.	1	2	1	2	5	3
99	Rudd, E.	0	1	3	4	1	5
99	Russo, M.	1	2	0	3	0	4
99	Savage, G.	1	0	0	3	0	4
99	Schaefer, D.	0	0	0	3	0	4
99	Scheuer, J.	1	0	0	3	0	4
99	Schneider, C.	1	2	2	2	2	3
99	Schroeder, P.	1	2	1	2	4	3
99	Schuette, B.	0	1	3	4	3	0
99	Schulze, R.	0	1	3	0	3	5
99	Seiberling, J.	1	2	1	2	2	3
99	Sharp, P.	1	2	0	2	0	2
99	Shumway, N.	0	1	3	4	1	5
99	Sikorski, G.	1	2	1	2	2	3
99	Siljander, M.	0	1	3	4	3	1
99	Slattery, J.	1	2	2	0	4	6
99	Slaughter, D.	0	0	0	3	0	5
99	Smith, D.	0	0	3	3	0	1
99	Smith, L.	1	0	0	3	0	4
99	Smith, N.	1	0	0	3	0	4
99	Smith, R.	0	0	3	3	0	1
99	Smith, V.	0	1	3	4	1	1
99	Snyder, M.	0	0	0	3	0	4
99	Solarz, S.	1	0	0	3	0	4
99	Solomon, G.	0	1	3	4	3	5
99	St. Germain, F.	1	0	1	1	5	0
99	Staggers, H.	1	2	1	2	2	3
99	Stallings, R.	0	0	0	3	0	5
99	Stangeland, A.	0	1	3	4	1	0
99	Stokes, L.	1	0	0	3	0	4
99	Strang, M.	0	0	0	3	0	4
99	Stratton, S.	0	0	0	3	0	4
99	Studds, G.	1	2	1	1	2	3
99	Sundquist, D.	0	1	3	4	3	5
99	Sunia, F.	1	0	0	3	0	4
99	Sweeney, D.	0	1	3	4	1	1
99	Swift, A.	1	2	1	2	2	6
99	Swindall, P.	0	1	3	4	3	5
99	Synar, M.	1	0	0	3	0	4
99	Tallon, R.	0	0	0	3	0	4
99	Tauke, T.	0	0	0	3	0	4
99	Taylor, G.	0	0	0	3	0	4
99	Thomas, R.	0	0	0	3	0	4
99	Torres, E.	1	2	1	2	2	3
99	Traxler, J.	1	0	0	3	0	4
99	Udall, M.	1	0	1	3	0	4
99	Valentine, I.	0	0	0	3	0	4
99	Vander Jagt, G.	0	0	0	3	0	4
99	Volkmer, H.	0	0	0	3	0	4
99	Vucanovich, B.	0	1	3	4	3	1
99	Waldon, A.	1	0	0	1	5	2
99	Walgren, D.	1	0	0	3	0	4
99	Walker, R.	0	1	3	4	3	1
99	Weaver, J.	1	2	1	2	2	3
99	Weber, J.	0	1	3	4	3	1
99	Weiss, T.	1	0	0	3	0	4
99	Wheat, A.	1	0	0	3	0	4
99	Whitehurst, G.	0	1	2	0	3	1
99	Whitley, C.	0	0	0	4	0	6
99	Whittaker, R.	0	1	3	4	3	5
99	Whitten, J.	0	0	0	3	0	0
99	Williams, J.	1	2	1	2	4	3
99	Wilson, C.	0	0	0	4	0	4
99	Wirth, T.	1	0	0	3	0	4
99	Wolpe, H.	1	0	0	3	0	4
99	Wortley, G.	0	0	0	3	0	4
99	Wright, J.	1	2	1	3	0	2
99	Wylie, C.	0	0	0	3	0	4
99	Yates, S.	1	0	0	3	0	4
99	Yatron, G.	1	0	0	3	0	4
99	Young, R.	1	0	0	3	0	4
99	Zschau, E.	0	1	3	4	5	5
100	Akaka, D.	1	0	0	0	0	0
100	Boxer, B.	1	0	0	0	0	0
100	Bunning, J.	0	2	2	2	4	4
100	Campbell, B.	1	0	0	0	0	0
100	Carper, T.	1	0	0	0	0	0
100	Craig, L.	0	2	2	2	4	4
100	DeWine, M.	0	0	0	0	0	0
100	Dorgan, B.	1	0	0	0	0	0
100	Durbin, R.	1	0	0	0	3	2
100	Gregg, J.	0	2	2	2	4	4
100	Inhofe, J.	0	2	2	4	5	4
100	Jeffords, J.	1	0	0	0	0	0
100	Johnson, T.	1	0	0	0	0	0
100	Kyl, J.	0	2	2	4	5	4
100	Lott, T.	0	2	2	2	4	4
100	Nelson, B.	0	0	0	0	0	0
100	Roberts, P.	0	2	2	2	4	4
100	Schumer, C.	1	0	0	0	0	0
100	Snowe, O.	0	0	0	0	0	0
100	Wyden, R.	1	0	0	0	0	0
100	Smith, R.	0	2	2	2	4	4
100	Torricelli, R.	1	0	0	0	0	0
100	Ackerman, G.	1	0	0	0	0	0
100	Baker, R.	0	2	2	4	5	4
100	Ballenger, C.	0	2	2	2	4	4
100	Barton, J.	0	2	2	2	4	4
100	Bereuter, D.	0	2	1	4	4	4
100	Berman, H.	1	0	0	0	0	0
100	Bilirakis, M.	0	2	2	2	4	4
100	Boehlert, S.	1	1	1	1	3	3
100	Boucher, F.	1	0	0	0	0	0
100	Burton, D.	0	2	2	2	4	4
100	Cardin, B.	1	0	0	0	0	0
100	Coble, H.	0	2	2	2	4	4
100	Combest, L.	0	2	2	2	4	4
100	Conyers, J.	1	0	0	0	0	0
100	Cooper, J.	1	0	0	0	0	0
100	Costello, J.	0	1	3	4	5	6
100	Crane, P.	0	2	2	2	4	4
100	DeFazio, P.	1	0	0	0	0	0
100	DeLay, T.	0	2	2	2	4	4
100	Dicks, N.	1	0	0	0	0	0
100	Dingell, J.	1	0	0	0	0	0
100	Dreier, D.	0	2	2	4	4	6
100	Evans, L.	1	0	0	0	0	0
100	Frank, B.	1	1	3	3	2	5
100	Frost, J.	1	0	0	0	0	0
100	Gallegly, E.	0	2	2	4	4	6
100	Gephardt, R.	1	0	0	0	0	0
100	Gordon, B.	0	0	0	0	0	0
100	Hall, R.	0	0	2	2	4	6
100	Hastert, J.	0	2	2	2	4	4
100	Hefley, J.	0	2	2	2	4	4
100	Herger, W.	0	2	2	2	4	4
100	Houghton, A.	0	2	2	4	5	6
100	Hoyer, S.	1	0	0	0	0	0
100	Hunter, D.	0	2	2	2	4	4
100	Hyde, H.	0	0	0	0	0	0
100	Johnson, N.	0	0	0	0	0	0
100	Kanjorski, P.	1	0	0	0	0	0
100	Kaptur, M.	1	0	0	0	0	0
100	Kildee, D.	1	0	0	0	0	0
100	Kleczka, G.	1	0	0	0	1	0
100	Kolbe, J.	0	2	2	4	5	6
100	Lantos, T.	1	0	0	0	0	0
100	Leach, J.	1	0	0	0	0	0
100	Levin, S.	1	0	0	0	0	0
100	Lewis, J.	0	0	2	2	0	4
100	Lewis, J.	1	0	0	0	0	0
100	Lipinski, W.	1	0	0	0	0	0
100	Markey, E.	1	0	0	0	0	0
100	Matsui, R.	1	0	0	0	0	0
100	McCrery, J.	0	2	2	4	5	4
100	Miller, G.	1	0	0	0	0	0
100	Mollohan, A.	1	0	0	0	0	0
100	Murtha, J.	1	0	0	0	0	0
100	Oberstar, J.	1	1	0	0	0	5
100	Obey, D.	1	0	0	0	0	0
100	Ortiz, S.	1	0	0	0	0	0
100	Owens, M.	1	0	0	0	0	0
100	Oxley, M.	0	2	1	4	5	6
100	Pelosi, N.	1	0	0	0	0	0
100	Petri, T.	0	2	1	4	5	6
100	Price, D.	1	0	0	0	0	0
100	Rahall, N.	1	0	0	0	0	0
100	Rangel, C.	1	0	0	0	0	0
100	Regula, R.	0	0	2	0	0	4
100	Rogers, H.	0	2	2	2	4	4
100	Sabo, M.	1	0	0	0	0	0
100	Saxton, H.	0	2	2	2	4	4
100	Sensenbrenner, F.	0	2	2	2	4	4
100	Shaw, E.	0	2	2	4	4	6
100	Shays, C.	1	1	3	3	5	5
100	Shuster, E.	0	2	2	4	5	4
100	Skelton, I.	0	0	0	0	0	0
100	Slaughter, L.	1	0	0	0	0	0
100	Smith, C.	0	2	2	2	4	4
100	Smith, L.	0	2	2	2	4	4
100	Spratt, J.	0	0	0	0	0	0
100	Stark, F.	1	1	3	3	2	3
100	Stenholm, C.	0	2	2	4	5	4
100	Tauzin, W.	0	0	0	0	0	0
100	Thomas, W.	0	2	2	4	5	6
100	Towns, E.	1	0	0	0	0	0
100	Upton, F.	0	2	1	4	5	4
100	Visclosky, P.	1	0	1	0	0	0
100	Waxman, H.	1	0	0	0	0	0
100	Weldon, W.	0	0	0	0	0	0
100	Wolf, F.	0	0	0	0	0	0
100	Young, C.	0	0	0	0	0	0
100	Young, D.	0	0	0	0	0	0
100	Callahan, H.	0	0	0	0	0	0
100	Stump, R.	0	2	2	2	4	4
100	Morella, C.	1	0	0	0	0	0
100	Bonior, D.	1	0	0	0	0	0
100	Roukema, M.	0	0	1	4	5	6
100	Skeen, J.	0	2	2	2	4	4
100	Gilman, B.	1	0	0	0	0	0
100	LaFalce, J.	1	0	0	0	0	0
100	Hall, T.	1	0	0	0	0	0
100	Sawyer, T.	1	0	0	0	0	0
100	Watkins, W.	0	0	1	1	3	1
100	Borski, R.	1	0	0	0	0	0
100	Coyne, W.	1	0	0	0	0	0
100	Gekas, G.	0	2	1	4	5	6
100	Clement, R.	1	1	1	4	1	1
100	Armey, R.	0	2	2	2	4	4
100	Hansen, J.	0	0	2	4	4	6
100	Mack, C.	0	0	0	0	0	0
100	Archer, B.	0	2	2	4	5	6
100	Bateman, H.	0	0	0	0	0	0
100	Bliley, T.	0	0	0	0	0	0
100	Brown, G.	1	0	0	0	0	0
100	Dixon, J.	1	0	0	0	0	0
100	Gejdenson, S.	1	0	0	0	0	0
100	Goodling, W.	0	2	2	4	4	4
100	Kasich, J.	0	0	0	0	0	0
100	Martínez, M.	1	0	0	0	0	0
100	McCollum, B.	0	2	2	4	5	6
100	Moakley, J.	1	0	0	0	0	0
100	Packard, R.	0	2	2	2	4	4
100	Pickett, O.	0	0	0	0	0	0
100	Porter, J.	0	2	2	4	5	6
100	Sisisky, N.	0	0	0	0	0	0
100	Spence, F.	0	0	0	0	0	0
100	Traficant, J.	1	0	0	0	0	0
100	Vento, B.	1	0	0	0	0	0
100	Wise, R.	1	0	0	0	0	0
100	Lungren, D.	0	0	0	0	0	0
100	Alexander, W.	1	0	3	0	0	0
100	Anderson, G.	1	0	0	0	0	0
100	Andrews, M.	1	0	0	0	0	0
100	Annunzio, F.	1	0	0	0	0	0
100	Anthony, B.	1	0	0	0	0	0
100	Applegate, D.	0	0	0	0	0	0
100	Aspin, L.	1	0	0	0	0	0
100	Atkins, C.	1	0	0	0	0	0
100	AuCoin, L.	1	0	0	0	0	0
100	Badham, R.	0	2	2	2	4	4
100	Barnard, D.	0	2	1	2	5	4
100	Bartlett, H.	0	2	2	4	5	6
100	Bates, J.	1	1	3	3	1	5
100	Beilenson, A.	1	1	3	3	2	2
100	Bennett, C.	1	0	0	0	0	0
100	Bentley, H.	0	0	0	0	0	0
100	Bevill, T.	0	0	0	0	0	0
100	Biaggi, M.	1	0	0	0	0	0
100	Bilbray, J.	1	0	0	0	0	0
100	Blaz, B.	0	0	0	0	0	0
100	Boggs, C.	1	0	3	0	0	0
100	Boland, E.	1	0	0	0	0	0
100	Boner, W.	0	0	0	0	0	0
100	Bonker, D.	1	1	3	3	1	3
100	Bosco, D.	1	0	0	0	0	0
100	Boulter, E.	0	2	2	2	4	4
100	Brennan, J.	1	0	0	0	0	0
100	Brooks, J.	1	0	0	0	0	0
100	Broomfield, W.	0	2	2	2	4	4
100	Brown, G.	0	2	2	2	4	4
100	Bruce, T.	1	0	0	0	3	2
100	Bryant, J.	1	0	0	0	0	0
100	Buechner, J.	0	2	2	2	4	4
100	Burton, S.	1	1	3	1	1	2
100	Bustamante, A.	1	0	0	0	0	0
100	Byron, B.	0	0	0	0	0	0
100	Carr, M.	1	0	0	0	0	0
100	Chandler, R.	0	0	0	0	4	6
100	Chapman, J.	0	0	0	0	0	0
100	Chappell, W.	0	0	0	0	0	0
100	Cheney, R.	0	2	2	2	4	4
100	Clarke, J.	1	0	0	0	0	0
100	Clay, W.	1	0	0	0	0	0
100	Clinger, W.	0	2	2	4	4	6
100	Coats, D.	0	2	2	2	4	4
100	Coelho, A.	1	0	0	0	0	0
100	Coleman, E.	0	2	2	2	4	4
100	Coleman, R.	1	0	0	0	0	0
100	Collins, C.	1	0	0	0	0	0
100	Conte, S.	1	0	0	0	0	0
100	Coughlin, R.	0	0	0	0	0	0
100	Courter, J.	0	0	0	0	0	0
100	Crockett, G.	1	0	0	0	0	0
100	Daniel, W.	0	0	0	0	0	0
100	Dannemeyer, W.	0	2	2	4	4	6
100	Darden, G.	0	0	0	0	0	0
100	Daub, H.	0	2	2	2	5	4
100	Davis, J.	0	2	2	2	4	4
100	Davis, R.	0	2	1	4	5	6
100	de la Garza, E.	0	0	0	0	0	0
100	de Lugo, R.	1	0	0	0	0	0
100	Dellums, R.	1	0	0	0	0	0
100	Derrick, B.	0	0	0	0	0	0
100	Dickinson, W.	0	2	2	2	4	4
100	DioGuardi, J.	0	2	2	4	4	6
100	Donnelly, B.	1	0	0	0	0	0
100	Dornan, R.	0	2	2	2	4	4
100	Dowdy, C.	0	0	0	0	0	0
100	Downey, T.	1	1	3	3	1	3
100	Duncan, J.	0	2	2	4	5	6
100	Dwyer, B.	1	0	0	0	0	0
100	Dymally, M.	1	0	0	0	0	0
100	Dyson, R.	0	0	0	0	0	0
100	Early, J.	1	0	0	0	0	0
100	Eckart, D.	1	1	1	1	1	2
100	Edwards, M.	0	2	2	2	4	4
100	Edwards, W.	1	1	3	3	2	5
100	Emerson, N.	0	2	2	2	4	4
100	English, G.	0	2	1	1	5	1
100	Erdreich, B.	0	0	0	0	0	0
100	Espy, A.	1	0	0	0	0	0
100	Fascell, D.	1	0	0	0	0	0
100	Fauntroy, W.	1	0	0	0	0	0
100	Fawell, H.	0	0	0	0	0	6
100	Fazio, V.	1	0	0	0	0	0
100	Feighan, E.	1	0	0	0	0	0
100	Fields, J.	0	2	2	4	5	6
100	Fish, H.	1	0	0	0	0	0
100	Flake, F.	1	0	0	0	0	0
100	Flippo, R.	0	0	0	0	0	0
100	Florio, J.	1	0	0	0	0	0
100	Foglietta, T.	1	0	0	0	0	0
100	Foley, T.	1	0	0	0	0	0
100	Ford, H.	1	0	0	0	0	1
100	Ford, W.	1	1	3	3	1	3
100	Frenzel, W.	0	0	0	0	0	0
100	Fuster, J.	1	0	0	0	0	0
100	Gallo, D.	0	0	0	0	0	0
100	Garcia, R.	1	0	0	0	0	0
100	Gaydos, J.	1	0	0	0	0	0
100	Gibbons, S.	0	0	3	3	2	6
100	Gingrich, N.	0	2	2	4	5	6
100	Glickman, D.	1	1	3	3	1	3
100	González, H.	1	0	3	0	0	0
100	Gradison, W.	0	2	1	4	5	6
100	Grandy, F.	0	2	2	2	4	4
100	Grant, J.	0	0	0	0	0	0
100	Gray, K.	1	0	0	0	0	0
100	Gray, W.	1	0	0	0	0	0
100	Green, S.	1	0	0	0	0	0
100	Guarini, F.	1	0	0	0	0	0
100	Gunderson, S.	0	2	2	2	4	4
100	Hamilton, L.	1	0	3	0	0	0
100	Hammerschmidt, J.	0	0	0	0	0	0
100	Harris, C.	0	0	0	0	0	0
100	Hatcher, C.	0	0	0	0	0	0
100	Hawkins, A.	1	1	3	3	2	5
100	Hayes, C.	1	0	0	0	0	0
100	Hayes, J.	0	0	0	0	0	0
100	Hefner, W.	0	0	0	0	0	0
100	Henry, P.	0	0	0	0	0	0
100	Hertel, D.	1	0	0	0	0	0
100	Hiler, J.	0	2	2	2	4	4
100	Hochbrueckner, G.	1	0	0	0	0	0
100	Holloway, C.	0	2	2	4	5	6
100	Hopkins, L.	0	2	2	2	4	4
100	Horton, F.	1	0	0	0	0	0
100	Howard, J.	1	0	0	0	0	0
100	Hubbard, C.	0	0	0	0	4	4
100	Huckaby, T.	0	2	2	4	5	4
100	Hughes, W.	1	0	0	0	0	0
100	Hutto, E.	0	0	0	0	0	0
100	Ireland, A.	0	0	0	0	0	0
100	Jacobs, A.	1	0	0	0	0	0
100	Jenkins, E.	0	0	0	0	0	0
100	Jones, E.	0	0	0	0	0	0
100	Jones, W.	1	0	0	0	0	0
100	Jontz, J.	1	1	0	1	1	0
100	Kastenmeier, R.	1	0	0	0	0	0
100	Kemp, J.	0	0	0	0	0	0
100	Kennedy, J.	1	0	0	0	0	0
100	Kennelly, B.	1	0	0	0	0	0
100	Kolter, J.	1	0	0	0	0	0
100	Konnyu, E.	0	2	2	4	5	6
100	Kostmayer, P.	1	0	0	0	0	0
100	Lagomarsino, R.	0	2	2	2	4	4
100	Lancaster, H.	0	0	0	0	0	0
100	Latta, D.	0	0	2	0	4	0
100	Leath, J.	0	2	2	4	5	4
100	Lehman, R.	1	0	0	0	0	0
100	Lehman, W.	1	0	0	0	0	0
100	Leland, G.	1	0	0	0	0	0
100	Lent, N.	0	2	2	4	5	6
100	Levine, M.	1	0	0	0	0	0
100	Lewis, T.	0	2	2	2	4	4
100	Lightfoot, J.	0	2	2	2	4	4
100	Livingston, R.	0	2	2	2	5	6
100	Lloyd, M.	0	0	0	0	0	0
100	Lowery, W.	1	0	2	0	4	4
100	Lowry, M.	1	0	0	0	0	0
100	Luján, M.	0	2	2	2	4	4
100	Luken, T.	1	0	3	0	0	0
100	Lukens, D.	0	2	2	4	5	6
100	MacKay, K.	0	0	0	0	0	0
100	Madigan, E.	0	2	2	4	5	6
100	Manton, T.	1	0	0	0	0	0
100	Marlenee, R.	0	2	2	2	4	4
100	Martin, D.	0	0	0	0	0	0
100	Martin, L.	0	2	2	4	4	6
100	Mavroules, N.	1	0	0	0	0	0
100	Mazzoli, R.	0	0	0	0	0	0
100	McCandless, A.	0	2	2	4	5	4
100	McCloskey, F.	1	0	0	0	0	0
100	McCurdy, D.	0	1	1	1	5	1
100	McDade, J.	0	0	0	0	0	0
100	McEwen, B.	0	0	0	0	0	0
100	McGrath, R.	0	0	0	0	0	0
100	McHugh, M.	1	0	0	0	0	0
100	McKinney, S.	1	1	3	3	2	3
100	McMillan, J.	0	2	2	4	5	6
100	McMillen, C.	1	0	0	0	0	0
100	Meyers, J.	0	0	0	0	0	0
100	Mfume, K.	1	0	0	0	0	0
100	Mica, D.	1	0	3	0	0	0
100	Michel, R.	0	2	2	4	4	6
100	Miller, C.	0	0	0	0	0	0
100	Miller, J.	1	0	0	0	0	0
100	Mineta, N.	1	0	0	0	0	0
100	Molinari, G.	0	0	0	0	0	0
100	Montgomery, G.	0	2	1	4	5	6
100	Moody, J.	1	0	0	0	0	0
100	Moorhead, C.	0	2	2	2	4	4
100	Morrison, B.	1	0	0	0	0	0
100	Morrison, S.	0	0	2	0	0	4
100	Mrazek, R.	1	0	0	0	0	0
100	Murphy, A.	1	0	0	0	0	0
100	Myers, J.	0	2	2	4	4	4
100	Nagle, D.	1	1	3	1	2	1
100	Natcher, W.	0	0	0	0	0	0
100	Neal, S.	1	0	0	0	0	0
100	Nichols, W.	0	0	0	0	0	0
100	Nielson, H.	0	2	2	4	4	6
100	Nowak, H.	1	0	0	0	0	0
100	Oakar, M.	1	0	0	0	0	0
100	Olin, J.	1	0	0	0	0	0
100	Owens, D.	1	0	0	0	0	0
100	Panetta, L.	1	0	0	0	0	0
100	Parris, S.	0	0	0	0	5	0
100	Pashayan, C.	0	0	0	0	0	0
100	Patterson, E.	0	0	0	0	0	0
100	Payne, L.	0	1	3	4	5	6
100	Pease, D.	1	1	3	3	1	5
100	Penny, T.	0	1	1	1	1	2
100	Pepper, C.	1	0	0	0	0	0
100	Perkins, C.	1	0	0	0	0	0
100	Pickle, J.	1	0	0	0	0	0
100	Price, C.	1	0	3	0	0	0
100	Pursell, C.	0	0	0	0	0	0
100	Quillen, J.	0	0	0	0	0	0
100	Ravenel, A.	0	0	0	0	0	0
100	Ray, R.	0	0	0	0	0	0
100	Rhodes, J.	0	2	2	2	4	4
100	Richardson, W.	1	0	0	0	0	0
100	Ridge, T.	0	2	1	2	5	4
100	Rinaldo, M.	1	0	0	0	0	0
100	Ritter, D.	0	2	0	0	5	0
100	Robinson, T.	1	0	3	0	1	0
100	Rodino, P.	1	0	0	0	0	0
100	Roe, R.	1	0	0	0	0	0
100	Roemer, C.	0	1	3	4	5	6
100	Rose, C.	1	0	0	0	0	0
100	Rostenkowski, D.	1	1	1	4	3	6
100	Roth, T.	0	2	2	4	5	4
100	Rowland, J.	0	0	0	0	0	0
100	Rowland, J.	0	2	1	4	4	6
100	Roybal, E.	1	1	3	3	2	3
100	Russo, M.	1	0	0	0	0	0
100	Saiki, P.	1	0	0	0	4	4
100	Savage, G.	1	0	0	0	0	0
100	Schaefer, D.	0	2	2	2	4	4
100	Scheuer, J.	1	0	0	0	0	0
100	Schneider, C.	1	1	3	3	2	3
100	Schroeder, P.	1	1	3	3	1	5
100	Schuette, B.	0	2	2	2	4	4
100	Schulze, R.	0	2	2	4	5	4
100	Sharp, P.	1	0	0	0	0	0
100	Shumway, N.	0	2	2	2	4	6
100	Sikorski, G.	1	0	0	0	0	0
100	Skaggs, D.	1	0	0	0	0	0
100	Slattery, J.	0	2	1	1	1	1
100	Slaughter, D.	0	2	2	4	5	4
100	Smith, D.	0	2	2	2	4	4
100	Smith, L.	1	0	0	0	0	0
100	Smith, N.	1	0	0	0	0	0
100	Smith, R.	0	2	2	4	5	4
100	Smith, V.	0	2	2	2	4	4
100	Solarz, S.	1	0	0	0	0	0
100	Solomon, G.	0	2	2	4	4	6
100	St. Germain, F.	1	0	0	0	0	0
100	Staggers, H.	1	0	0	0	0	0
100	Stallings, R.	0	2	1	1	5	6
100	Stangeland, A.	0	2	2	4	5	6
100	Stokes, L.	1	0	0	0	0	0
100	Stratton, S.	1	0	0	0	0	0
100	Studds, G.	1	1	3	3	2	3
100	Sundquist, D.	0	2	1	4	5	6
100	Sunia, F.	1	0	0	0	0	0
100	Sweeney, D.	0	2	2	4	5	6
100	Swift, A.	1	1	3	3	1	3
100	Swindall, P.	0	2	2	2	4	4
100	Synar, M.	1	0	3	0	0	0
100	Tallon, R.	0	0	0	0	0	0
100	Tauke, T.	0	2	2	2	4	4
100	Taylor, G.	0	2	2	2	4	4
100	Thomas, R.	0	0	0	0	0	0
100	Torres, E.	1	0	0	0	0	0
100	Traxler, J.	1	0	0	0	0	0
100	Udall, M.	1	1	3	1	1	3
100	Valentine, I.	0	0	0	0	0	0
100	Vander Jagt, G.	0	2	2	2	4	4
100	Volkmer, H.	0	0	0	0	0	0
100	Vucanovich, B.	0	2	2	4	5	6
100	Walgren, D.	1	0	0	0	0	0
100	Walker, R.	0	2	2	4	5	6
100	Weber, J.	0	2	2	2	4	4
100	Weiss, T.	1	0	0	0	0	0
100	Wheat, A.	1	0	0	0	0	0
100	Whittaker, R.	0	2	2	2	4	4
100	Whitten, J.	0	0	0	0	0	0
100	Williams, J.	1	1	3	3	1	3
100	Wilson, C.	0	0	0	0	0	0
100	Wolpe, H.	1	0	0	0	0	0
100	Wortley, G.	0	0	0	0	0	0
100	Wright, J.	0	1	3	4	5	6
100	Wylie, C.	0	0	0	0	0	0
100	Yates, S.	1	0	0	0	0	0
100	Yatron, G.	1	0	0	0	0	0
101	Akaka, D.	1	0	0	0	0	0
101	Boxer, B.	1	0	0	0	0	0
101	Bunning, J.	0	1	1	2	3	3
101	Campbell, B.	1	0	1	2	0	0
101	Carper, T.	1	0	0	0	0	0
101	Craig, L.	0	1	1	2	3	3
101	DeWine, M.	0	0	1	2	3	3
101	Dorgan, B.	1	0	0	0	0	0
101	Durbin, R.	1	0	0	0	1	0
101	Inhofe, J.	0	1	1	2	3	3
101	Johnson, T.	1	0	1	3	1	5
101	Kyl, J.	0	1	2	4	5	6
101	Nelson, B.	1	0	1	0	0	0
101	Roberts, P.	0	1	1	2	3	3
101	Schumer, C.	1	0	0	0	0	0
101	Snowe, O.	0	0	1	0	3	0
101	Thomas, C.	0	0	1	2	3	3
101	Wyden, R.	1	0	0	0	0	0
101	Smith, R.	0	1	1	2	3	3
101	Torricelli, R.	1	0	0	0	0	0
101	Ackerman, G.	1	0	0	0	0	0
101	Baker, R.	0	1	1	2	3	3
101	Ballenger, C.	0	1	1	2	3	3
101	Barton, J.	0	1	2	4	5	6
101	Bereuter, D.	0	1	2	4	5	5
101	Berman, H.	1	0	0	0	0	0
101	Bilirakis, M.	0	0	1	2	3	3
101	Boehlert, S.	1	0	0	3	0	0
101	Boucher, F.	1	0	1	0	0	0
101	Burton, D.	0	1	1	2	3	3
101	Cardin, B.	1	0	0	0	0	0
101	Coble, H.	0	1	1	2	3	3
101	Combest, L.	0	1	2	4	1	6
101	Conyers, J.	1	0	0	0	0	0
101	Cooper, J.	1	0	1	2	3	3
101	Costello, J.	0	0	1	2	3	3
101	Cox, C.	0	1	1	2	3	3
101	Crane, P.	0	1	2	4	5	6
101	DeFazio, P.	1	0	0	0	0	0
101	DeLay, T.	0	1	1	2	3	3
101	Dicks, N.	1	0	0	0	0	0
101	Dingell, J.	1	0	0	0	0	0
101	Dreier, D.	0	1	1	2	3	3
101	Duncan, J.	0	1	1	2	3	3
101	Engel, E.	1	0	0	0	0	0
101	Evans, L.	1	0	0	0	0	0
101	Faleomavaega, E.	1	0	0	0	0	0
101	Frank, B.	1	2	0	0	0	0
101	Frost, J.	1	0	0	0	0	0
101	Gallegly, E.	0	1	1	2	3	3
101	Gephardt, R.	1	2	0	3	2	0
101	Gillmor, P.	0	1	2	2	3	5
101	Gordon, B.	0	0	1	2	3	3
101	Goss, P.	0	1	1	2	3	3
101	Hall, R.	0	0	1	2	3	3
101	Hastert, J.	0	1	1	2	3	3
101	Hefley, J.	0	1	1	2	3	3
101	Herger, W.	0	1	2	4	5	6
101	Houghton, A.	0	1	2	4	3	3
101	Hoyer, S.	1	0	0	0	0	0
101	Hunter, D.	0	1	1	2	3	3
101	Hyde, H.	0	1	1	2	3	3
101	Johnson, N.	0	0	0	2	0	3
101	Kanjorski, P.	1	0	1	0	0	0
101	Kaptur, M.	1	0	0	0	0	0
101	Kildee, D.	1	0	0	0	0	0
101	Kleczka, G.	1	2	0	0	0	0
101	Kolbe, J.	0	1	2	4	5	6
101	Lantos, T.	1	0	0	0	0	0
101	Leach, J.	0	0	1	0	3	0
101	Levin, S.	1	0	0	0	0	0
101	Lewis, J.	0	0	1	2	3	3
101	Lewis, J.	1	0	0	0	0	0
101	Lipinski, W.	1	0	0	0	0	0
101	Lowey, N.	1	0	0	0	0	0
101	Markey, E.	1	2	0	0	0	0
101	Matsui, R.	1	0	0	0	0	0
101	McCrery, J.	0	1	1	2	3	3
101	McDermott, J.	1	0	0	0	0	0
101	McNulty, M.	1	0	0	0	0	0
101	Miller, G.	1	0	0	0	0	0
101	Mollohan, A.	1	0	1	2	3	3
101	Murtha, J.	0	0	1	2	3	3
101	Neal, R.	1	0	0	0	0	0
101	Oberstar, J.	1	0	0	3	0	0
101	Obey, D.	1	0	0	0	0	0
101	Ortiz, S.	0	0	1	2	3	3
101	Owens, M.	1	0	0	0	0	0
101	Oxley, M.	0	1	1	2	3	3
101	Pallone, F.	1	0	0	0	0	0
101	Payne, D.	1	0	0	0	0	0
101	Pelosi, N.	1	0	0	0	0	0
101	Petri, T.	0	1	2	4	5	6
101	Price, D.	1	0	1	2	3	3
101	Rahall, N.	1	0	0	0	0	0
101	Rangel, C.	1	0	0	0	0	0
101	Regula, R.	0	0	1	2	3	3
101	Rogers, H.	0	1	1	2	3	3
101	Rohrabacher, D.	0	1	1	2	3	3
101	Ros-Lehtinen, I.	0	1	2	2	3	3
101	Sabo, M.	1	0	0	0	0	0
101	Saxton, H.	0	0	1	2	3	3
101	Sensenbrenner, F.	0	1	2	4	5	6
101	Serrano, J.	1	0	1	2	1	4
101	Shaw, E.	0	1	1	2	3	3
101	Shays, C.	1	0	0	0	0	0
101	Shuster, E.	0	0	1	2	3	3
101	Skelton, I.	0	0	1	2	3	3
101	Slaughter, L.	1	0	0	0	0	0
101	Smith, C.	0	1	1	2	3	3
101	Smith, L.	0	1	1	2	3	3
101	Spratt, J.	0	0	1	2	3	3
101	Stark, F.	1	2	3	1	4	2
101	Stearns, C.	0	1	1	2	3	3
101	Stenholm, C.	0	1	1	2	3	3
101	Tanner, J.	0	0	1	2	3	3
101	Tauzin, W.	0	0	1	2	3	3
101	Taylor, G.	0	0	1	2	3	3
101	Thomas, W.	0	1	2	4	3	3
101	Towns, E.	1	0	0	0	0	0
101	Upton, F.	0	1	1	2	3	3
101	Visclosky, P.	1	2	0	0	4	0
101	Walsh, J.	0	0	1	2	3	3
101	Waxman, H.	1	0	0	0	0	0
101	Weldon, W.	0	0	1	2	3	3
101	Wolf, F.	0	0	1	2	3	3
101	Young, C.	0	0	1	2	3	3
101	Young, D.	0	0	1	2	3	3
101	Callahan, H.	0	0	1	2	3	3
101	Stump, R.	0	1	1	2	3	3
101	Condit, G.	1	0	0	3	1	5
101	Morella, C.	1	0	0	0	0	0
101	Bonior, D.	1	0	0	0	0	0
101	Roukema, M.	1	2	3	0	0	0
101	Skeen, J.	0	0	1	2	3	3
101	Gilman, B.	1	0	0	0	0	0
101	LaFalce, J.	1	0	0	0	0	0
101	Hall, T.	1	0	0	0	0	0
101	Sawyer, T.	1	0	0	0	0	0
101	Watkins, W.	0	0	1	2	3	1
101	Borski, R.	1	0	0	0	0	0
101	Coyne, W.	1	0	0	0	0	0
101	Gekas, G.	0	0	1	2	3	3
101	Clement, R.	0	0	1	2	3	3
101	Armey, R.	0	1	2	4	5	6
101	Hansen, J.	0	1	1	2	3	3
101	Mink, P.	0	2	3	4	4	5
101	Archer, B.	0	1	2	4	5	6
101	Bateman, H.	0	0	1	2	3	3
101	Bliley, T.	0	0	1	2	3	3
101	Brown, G.	1	0	0	0	0	0
101	Campbell, T.	0	1	2	4	5	2
101	Dixon, J.	1	0	0	0	0	0
101	Gejdenson, S.	1	0	0	0	0	0
101	Goodling, W.	0	1	1	4	3	3
101	Kasich, J.	0	0	1	2	3	3
101	Martínez, M.	1	0	0	0	0	0
101	McCollum, B.	0	0	1	2	3	3
101	Moakley, J.	1	0	0	0	0	0
101	Packard, R.	0	1	1	2	3	3
101	Pickett, O.	0	0	1	2	3	3
101	Porter, J.	0	0	1	2	3	3
101	Sisisky, N.	0	0	1	2	3	3
101	Spence, F.	0	0	1	2	3	3
101	Traficant, J.	1	0	0	0	0	0
101	Vento, B.	1	0	0	0	0	0
101	Wise, R.	1	0	0	0	0	0
101	Alexander, W.	1	0	1	2	3	3
101	Anderson, G.	1	0	1	2	3	3
101	Andrews, M.	1	2	0	0	2	2
101	Annunzio, F.	1	0	0	0	0	3
101	Anthony, B.	1	0	1	0	0	1
101	Applegate, D.	0	0	1	2	3	3
101	Aspin, L.	0	0	1	2	3	3
101	Atkins, C.	1	2	0	0	0	0
101	AuCoin, L.	1	0	0	0	0	0
101	Barnard, D.	0	0	1	2	3	3
101	Bartlett, H.	0	1	1	2	3	3
101	Bates, J.	1	0	0	0	0	0
101	Beilenson, A.	1	2	3	1	4	4
101	Bennett, C.	1	0	1	2	3	3
101	Bentley, H.	0	0	1	2	3	3
101	Bevill, T.	0	0	1	2	3	3
101	Bilbray, J.	1	0	0	0	0	0
101	Blaz, B.	0	0	1	2	3	3
101	Boggs, C.	1	0	0	2	3	0
101	Bosco, D.	1	0	0	0	0	0
101	Brennan, J.	1	0	0	0	0	0
101	Brooks, J.	1	0	0	0	0	0
101	Broomfield, W.	0	0	1	2	3	3
101	Browder, J.	0	0	1	2	3	3
101	Brown, G.	0	0	1	2	3	3
101	Bruce, T.	1	2	3	2	0	0
101	Bryant, J.	1	2	3	3	2	2
101	Buechner, J.	0	1	2	2	3	3
101	Bustamante, A.	1	0	0	0	0	0
101	Byron, B.	0	0	1	2	3	3
101	Carr, M.	1	0	0	0	0	0
101	Chandler, R.	0	0	1	2	3	3
101	Chapman, J.	0	0	1	2	3	3
101	Cheney, R.	0	2	3	4	2	5
101	Clarke, J.	0	0	1	2	3	3
101	Clay, W.	1	2	0	0	0	0
101	Clinger, W.	0	1	1	4	3	3
101	Coelho, A.	1	2	3	1	4	1
101	Coleman, E.	0	1	1	2	3	3
101	Coleman, R.	1	0	1	2	0	0
101	Collins, C.	1	0	0	0	0	0
101	Conte, S.	0	0	1	2	3	3
101	Coughlin, R.	0	0	1	2	3	3
101	Courter, J.	0	0	1	2	3	3
101	Crockett, G.	1	0	0	0	0	0
101	Dannemeyer, W.	0	1	2	4	5	6
101	Darden, G.	0	0	1	2	3	3
101	Davis, R.	0	0	1	2	3	3
101	de la Garza, E.	0	0	1	2	3	3
101	de Lugo, R.	1	0	0	0	0	0
101	Dellums, R.	1	2	0	0	0	0
101	Derrick, B.	0	0	1	2	3	3
[truncated: 6,489 more rows]
